# Supplementary material for: (μ-Benzoato-κ2 O:O′)tris­[μ-N,N′-bis­(4-meth­oxy­phen­yl)formamidinato-κ2 N:N′]dimolybdenum(II) dichloro­methane monosolvate
Source: Acta Crystallogr Sect E Struct Rep Online. 2011 Jan 26;67(Pt 2):m256. doi: 10.1107/S1600536811002558 (PMC3051605; doi:10.1107/S1600536811002558)
Supplement: Supplementary file 1 [file e-67-0m256-sup1.cif]

##############################################################################
###                                                                        ###
###        Electronic paper (Acta Crystallographica Section E)             ###
###                                                                        ###
##############################################################################
#                                                                            #
# This CIF contains the data in a paper accepted for publication in Acta     #
# Crystallographica Section E. It conforms to the requirements of Notes      #
# for Authors for Section E, and has been peer reviewed under the auspices   #
# of the IUCr Commission on Journals.                                        #
#                                                                            #
# Full details of the Crystallographic Information File format               #
# are given in the paper "The Crystallographic Information File (CIF):       #
# a New Standard Archive File for Crystallography" by S. R. Hall, F. H.      #
# Allen and I. D. Brown [Acta Cryst. (1991), A47, 655-685].                  #
#                                                                            #
# The current version of the core CIF dictionary is obtainable from          #
# ftp://ftp.iucr.org/pub/cif_core.dic. The current version number is 2.4.    #
#                                                                            #
# Software is freely available for graphical display of the structure(s) in  #
# this CIF.  For information consult the CIF home page http://www.iucr.org/  #
# cif/home.html                                                              #
#                                                                            #
# This file may be used for bona fide research purposes within the           #
# scientific community so long as proper attribution is given to the journal # 
# article from which it was obtained.                                        #
#                                                                            #
##############################################################################
                                             
data_global
_audit_creation_method     'SHELXL97'
_journal_date_recd_electronic     2010-12-16
_journal_date_accepted     2011-01-19
_journal_name_full     'Acta Crystallographica, Section E'
_journal_year     2011
_journal_volume     67
_journal_issue      2
_journal_page_first     m256
_journal_page_last     m256
_journal_paper_category     QM
_journal_coeditor_code     OM2393
_publ_contact_author_name     'L.-J. Han'
_publ_contact_author_address
;
Department of Chemistry
tongji University
Shanghai 200092
People's Republic of China
;
_publ_contact_author_email     '08hanlij@tongji.edu.cn'
_publ_contact_author_phone     '0086-021-65987872'
_publ_section_title
;\
(\m-Benzoato-\k^2^<i>O</i>:<i>O</i>')tris[\m-<i>N</i>,<i>N</i>'-bis(4-\
methoxyphenyl)formamidinato-\k^2^<i>N</i>:<i>N</i>']dimolybdenum(II)
dichloromethane monosolvate
;
loop_
    _publ_author_name
    _publ_author_address
    'L.-J. Han'
;
Department of Chemistry
Tongji University
Shanghai 200092
People's Republic of China
;
data_I
_audit_creation_method     SHELXL-97
_chemical_name_systematic
;
(\m-Benzoato-\k^2^<i>O</i>:<i>O</i>')tris[\m-<i>N</i>,<i>N</i>'-bis(4-
methoxyphenyl)formamidinato-\k^2^<i>N</i>:<i>N</i>']dimolybdenum(II)
dichloromethane monosolvate
;
_chemical_name_common     'Mo2(DAniF)3(OOCC6H5)(CH2Cl2)'
_chemical_formula_moiety     'Mo2(C15H15N2O2)3(O O CC6H5)(CH2Cl2)'
_chemical_formula_sum     'C53 H52 Cl2 Mo2 N6 O8'
_chemical_formula_iupac     '[Mo2 (C15 H15 N2 O2)3 (C7 H5 O2)], C H2 Cl2'
_chemical_formula_weight     1163.79
_chemical_melting_point     ?
_symmetry_cell_setting     triclinic
_symmetry_space_group_name_H-M     'P -1'
_symmetry_space_group_name_Hall     '-P 1'
loop_
    _symmetry_equiv_pos_as_xyz
    'x, y, z'
    '-x, -y, -z'
_cell_length_a     12.025(4)
_cell_length_b     13.705(4)
_cell_length_c     17.727(6)
_cell_angle_alpha     74.595(4)
_cell_angle_beta     85.646(4)
_cell_angle_gamma     67.238(4)
_cell_volume     2596.0(14)
_cell_formula_units_Z     2
_cell_measurement_reflns_used     6372
_cell_measurement_theta_min     2.38
_cell_measurement_theta_max     26.33
_cell_measurement_temperature     293(2)
_exptl_crystal_description     block
_exptl_crystal_colour     yellow
_exptl_crystal_size_max     0.25
_exptl_crystal_size_mid     0.20
_exptl_crystal_size_min     0.20
_exptl_crystal_density_diffrn     1.489
_exptl_crystal_density_meas     ?
_exptl_crystal_density_method     'not measured'
_exptl_crystal_F_000     1188
_exptl_absorpt_coefficient_mu     0.645
_exptl_absorpt_correction_type     multi-scan
_exptl_absorpt_process_details     '(SADABS; Sheldrick, 2004)'
_exptl_absorpt_correction_T_min     0.851
_exptl_absorpt_correction_T_max     0.879
_exptl_special_details
;
;
_diffrn_ambient_temperature     293(2)
_diffrn_radiation_type     MoK\a
_diffrn_radiation_wavelength     0.71073
_diffrn_radiation_source     'fine-focus sealed tube'
_diffrn_radiation_monochromator     graphite
_diffrn_measurement_device_type     'Bruker SMART 1000'
_diffrn_measurement_method     \w
_diffrn_detector_area_resol_mean     ?
_diffrn_reflns_number     10844
_diffrn_reflns_av_R_equivalents     0.0182
_diffrn_reflns_av_sigmaI/netI     0.0402
_diffrn_reflns_theta_min     1.67
_diffrn_reflns_theta_max     25.00
_diffrn_reflns_theta_full     25.00
_diffrn_measured_fraction_theta_max     0.982
_diffrn_measured_fraction_theta_full     0.982
_diffrn_reflns_limit_h_min     -14
_diffrn_reflns_limit_h_max     14
_diffrn_reflns_limit_k_min     -16
_diffrn_reflns_limit_k_max     16
_diffrn_reflns_limit_l_min     -16
_diffrn_reflns_limit_l_max     21
_diffrn_standards_number     0
_diffrn_standards_interval_count     ?
_diffrn_standards_interval_time     ?
_diffrn_standards_decay_%     ?
_refine_special_details
;
Refinement of <i>F</i>^2^ against ALL reflections. The weighted <i>R</i>-factor
<i>wR</i> and goodness of fit <i>S</i> are based on <i>F</i>^2^, conventional
<i>R</i>-factors <i>R</i> are based on <i>F</i>, with <i>F</i> set to zero for
negative <i>F</i>^2^. The threshold expression of <i>F</i>^2^ >
\s(<i>F</i>^2^) is used only for calculating <i>R</i>-factors(gt) <i>etc</i>.
and is not relevant to the choice of reflections for refinement.
<i>R</i>-factors based on <i>F</i>^2^ are statistically about twice as large
as those based on <i>F</i>, and <i>R</i>- factors based on ALL data will be
even larger.
;
_reflns_number_total     8981
_reflns_number_gt     6852
_reflns_threshold_expression     I>2\s(I)
_refine_ls_structure_factor_coef     Fsqd
_refine_ls_matrix_type     full
_refine_ls_R_factor_all     0.0559
_refine_ls_R_factor_gt     0.0355
_refine_ls_wR_factor_gt     0.0885
_refine_ls_wR_factor_ref     0.1066
_refine_ls_goodness_of_fit_ref     1.026
_refine_ls_restrained_S_all     1.032
_refine_ls_number_reflns     8981
_refine_ls_number_parameters     652
_refine_ls_number_restraints     12
_refine_ls_hydrogen_treatment     constr
_refine_ls_weighting_scheme     calc
_refine_ls_weighting_details
         'calc w=1/[\s^2^(Fo^2^)+(0.0480P)^2^+2.2558P] where P=(Fo^2^+2Fc^2^)/3'
_atom_sites_solution_hydrogens     geom
_atom_sites_solution_primary     direct
_atom_sites_solution_secondary     difmap
_refine_ls_shift/su_max     0.001
_refine_ls_shift/su_mean     0.000
_refine_diff_density_max     0.652
_refine_diff_density_min     -0.588
_refine_ls_extinction_method     none
_refine_ls_extinction_coef     ?
loop_
    _atom_type_symbol
    _atom_type_description
    _atom_type_scat_dispersion_real
    _atom_type_scat_dispersion_imag
    _atom_type_scat_source
    'C' 'C' 0.0033 0.0016
                         'International Tables Vol C Tables 4.2.6.8 and 6.1.1.4'
    'H' 'H' 0.0000 0.0000
                         'International Tables Vol C Tables 4.2.6.8 and 6.1.1.4'
    'Cl' 'Cl' 0.1484 0.1585
                         'International Tables Vol C Tables 4.2.6.8 and 6.1.1.4'
    'Mo' 'Mo' -1.6832 0.6857
                         'International Tables Vol C Tables 4.2.6.8 and 6.1.1.4'
    'N' 'N' 0.0061 0.0033
                         'International Tables Vol C Tables 4.2.6.8 and 6.1.1.4'
    'O' 'O' 0.0106 0.0060
                         'International Tables Vol C Tables 4.2.6.8 and 6.1.1.4'
_computing_data_collection     'APEX2 (Bruker, 2004)'
_computing_cell_refinement     'SAINT-Plus (Bruker, 2001)'
_computing_data_reduction     'SAINT-Plus (Bruker, 2001)'
_computing_structure_solution     'SHELXS97 (Sheldrick, 2008)'
_computing_structure_refinement     'SHELXL97 (Sheldrick, 2008)'
_computing_molecular_graphics     'XP in SHELXTL (Sheldrick, 2008)'
_computing_publication_material     'SHELXL97 (Sheldrick, 2008)'
loop_
    _atom_site_type_symbol
    _atom_site_label
    _atom_site_fract_x
    _atom_site_fract_y
    _atom_site_fract_z
    _atom_site_U_iso_or_equiv
    _atom_site_adp_type
    _atom_site_calc_flag
    _atom_site_refinement_flags
    _atom_site_occupancy
    _atom_site_disorder_assembly
    _atom_site_disorder_group
    Mo Mo1 0.29773(2) 0.27398(2) 0.599717(16) 0.03700(8) Uani d . 1 . .
    Mo Mo2 0.33531(3) 0.20914(2) 0.719867(16) 0.03797(9) Uani d . 1 . .
    O O1 0.1144(2) 0.37048(19) 0.61915(13) 0.0433(6) Uani d . 1 . .
    O O2 0.1550(2) 0.29894(19) 0.74747(13) 0.0430(6) Uani d . 1 . .
    O O3 0.0341(3) 0.1526(2) 0.31737(17) 0.0688(8) Uani d . 1 . .
    O O4 0.1310(3) -0.1329(3) 1.00562(19) 0.0998(12) Uani d . 1 . .
    O O5 0.6233(3) 0.2150(3) 0.26384(17) 0.0873(10) Uani d . 1 . .
    O O6 0.8253(3) -0.2027(3) 0.9482(2) 0.0927(11) Uani d . 1 . .
    O O7 0.1843(3) 0.7823(2) 0.34264(17) 0.0756(9) Uani d . 1 . .
    O O8 0.4791(4) 0.3747(3) 1.0234(2) 0.1021(12) Uani d . 1 . .
    N N1 0.2318(2) 0.1509(2) 0.59293(15) 0.0389(6) Uani d . 1 . .
    N N2 0.2713(2) 0.0826(2) 0.72517(15) 0.0403(7) Uani d . 1 . .
    N N3 0.4753(2) 0.1823(2) 0.57165(16) 0.0412(7) Uani d . 1 . .
    N N4 0.5168(2) 0.1112(2) 0.70350(16) 0.0432(7) Uani d . 1 . .
    N N5 0.3333(2) 0.4157(2) 0.59902(16) 0.0421(7) Uani d . 1 . .
    N N6 0.3733(3) 0.3454(2) 0.73067(16) 0.0435(7) Uani d . 1 . .
    C C1 0.0832(3) 0.3611(3) 0.6901(2) 0.0426(8) Uani d . 1 . .
    C C2 -0.04220(18) 0.4275(2) 0.70731(14) 0.0478(9) Uani d G 1 . .
    C C3 -0.1242(2) 0.4981(2) 0.64675(12) 0.0542(10) Uani d G 1 . .
    H H3A -0.1017 0.5021 0.5950 0.065 Uiso calc R 1 . .
    C C4 -0.2400(2) 0.5626(2) 0.66352(16) 0.0662(12) Uani d G 1 . .
    H H4A -0.2949 0.6098 0.6230 0.079 Uiso calc R 1 . .
    C C5 -0.2737(2) 0.5565(3) 0.74086(19) 0.0862(16) Uani d G 1 . .
    H H5A -0.3512 0.5996 0.7521 0.103 Uiso calc R 1 . .
    C C6 -0.1917(3) 0.4859(3) 0.80143(13) 0.114(2) Uani d G 1 . .
    H H6A -0.2142 0.4819 0.8532 0.137 Uiso calc R 1 . .
    C C7 -0.0759(2) 0.4214(3) 0.78465(13) 0.0836(16) Uani d G 1 . .
    H H7A -0.0210 0.3742 0.8252 0.100 Uiso calc R 1 . .
    C C8 0.2241(3) 0.0832(3) 0.6604(2) 0.0415(8) Uani d . 1 . .
    H H8 0.1851 0.0360 0.6619 0.050 Uiso calc R 1 . .
    C C9 0.1847(3) 0.1445(3) 0.52418(19) 0.0384(8) Uani d . 1 . .
    C C10 0.1831(3) 0.0494(3) 0.5125(2) 0.0488(9) Uani d . 1 . .
    H H10 0.2168 -0.0157 0.5510 0.059 Uiso calc R 1 . .
    C C11 0.1329(3) 0.0480(3) 0.4454(2) 0.0530(9) Uani d . 1 . .
    H H11 0.1303 -0.0167 0.4400 0.064 Uiso calc R 1 . .
    C C12 0.0868(3) 0.1430(3) 0.3867(2) 0.0506(9) Uani d . 1 . .
    C C13 0.0926(3) 0.2379(3) 0.3953(2) 0.0511(9) Uani d . 1 . .
    H H13 0.0645 0.3016 0.3549 0.061 Uiso calc R 1 . .
    C C14 0.1396(3) 0.2391(3) 0.4633(2) 0.0470(9) Uani d . 1 . .
    H H14 0.1414 0.3042 0.4687 0.056 Uiso calc R 1 . .
    C C15 0.0363(5) 0.0556(4) 0.3027(3) 0.0888(16) Uani d . 1 . .
    H H15A 0.1183 0.0047 0.3043 0.133 Uiso calc R 1 . .
    H H15B 0.0004 0.0723 0.2519 0.133 Uiso calc R 1 . .
    H H15C -0.0082 0.0238 0.3419 0.133 Uiso calc R 1 . .
    C C16 0.2377(3) 0.0263(3) 0.7972(2) 0.0436(8) Uani d . 1 . .
    C C17 0.1183(4) 0.0429(3) 0.8126(2) 0.0559(10) Uani d . 1 . .
    H H17 0.0589 0.0922 0.7753 0.067 Uiso calc R 1 . .
    C C18 0.0853(4) -0.0121(4) 0.8822(2) 0.0672(12) Uani d . 1 . .
    H H18 0.0046 -0.0013 0.8911 0.081 Uiso calc R 1 . .
    C C19 0.1727(4) -0.0829(4) 0.9381(2) 0.0631(11) Uani d . 1 . .
    C C20 0.2916(4) -0.0983(4) 0.9253(2) 0.0645(12) Uani d . 1 . .
    H H20 0.3503 -0.1453 0.9637 0.077 Uiso calc R 1 . .
    C C21 0.3242(4) -0.0435(3) 0.8545(2) 0.0530(10) Uani d . 1 . .
    H H21 0.4048 -0.0541 0.8459 0.064 Uiso calc R 1 . .
    C C22 0.2169(6) -0.2152(5) 1.0604(3) 0.115(2) Uani d . 1 . .
    H H22A 0.2692 -0.2701 1.0357 0.172 Uiso calc R 1 . .
    H H22B 0.1770 -0.2477 1.1025 0.172 Uiso calc R 1 . .
    H H22C 0.2636 -0.1842 1.0807 0.172 Uiso calc R 1 . .
    C C23 0.5519(3) 0.1167(3) 0.6304(2) 0.0456(9) Uani d . 1 . .
    H H23 0.6304 0.0745 0.6203 0.055 Uiso calc R 1 . .
    C C24 0.5180(3) 0.1901(3) 0.49368(19) 0.0403(8) Uani d . 1 . .
    C C25 0.5999(3) 0.2382(3) 0.4668(2) 0.0482(9) Uani d . 1 . .
    H H25 0.6301 0.2645 0.5004 0.058 Uiso calc R 1 . .
    C C26 0.6380(4) 0.2482(3) 0.3903(2) 0.0539(10) Uani d . 1 . .
    H H26 0.6937 0.2807 0.3730 0.065 Uiso calc R 1 . .
    C C27 0.5935(4) 0.2101(3) 0.3401(2) 0.0551(10) Uani d . 1 . .
    C C28 0.5139(4) 0.1594(4) 0.3678(2) 0.0682(12) Uani d . 1 . .
    H H28 0.4858 0.1308 0.3348 0.082 Uiso calc R 1 . .
    C C29 0.4754(3) 0.1502(3) 0.4434(2) 0.0561(10) Uani d . 1 . .
    H H29 0.4204 0.1171 0.4607 0.067 Uiso calc R 1 . .
    C C30 0.7083(5) 0.2601(4) 0.2326(3) 0.0922(17) Uani d . 1 . .
    H H30A 0.6773 0.3360 0.2326 0.138 Uiso calc R 1 . .
    H H30B 0.7242 0.2536 0.1799 0.138 Uiso calc R 1 . .
    H H30C 0.7817 0.2217 0.2638 0.138 Uiso calc R 1 . .
    C C31 0.5973(3) 0.0305(3) 0.7652(2) 0.0459(9) Uani d . 1 . .
    C C32 0.6731(4) -0.0721(3) 0.7584(2) 0.0573(10) Uani d . 1 . .
    H H32 0.6738 -0.0905 0.7115 0.069 Uiso calc R 1 . .
    C C33 0.7477(4) -0.1475(4) 0.8199(3) 0.0712(13) Uani d . 1 . .
    H H33 0.7977 -0.2165 0.8145 0.085 Uiso calc R 1 . .
    C C34 0.7482(4) -0.1208(4) 0.8895(3) 0.0657(12) Uani d . 1 . .
    C C35 0.6727(4) -0.0204(4) 0.8979(2) 0.0653(12) Uani d . 1 . .
    H H35 0.6715 -0.0028 0.9452 0.078 Uiso calc R 1 . .
    C C36 0.5979(4) 0.0551(3) 0.8359(2) 0.0581(10) Uani d . 1 . .
    H H36 0.5471 0.1236 0.8419 0.070 Uiso calc R 1 . .
    C C37 0.8501(5) -0.1717(5) 1.0130(3) 0.0993(18) Uani d . 1 . .
    H H37A 0.8781 -0.1129 0.9948 0.149 Uiso calc R 1 . .
    H H37B 0.9111 -0.2331 1.0465 0.149 Uiso calc R 1 . .
    H H37C 0.7779 -0.1479 1.0417 0.149 Uiso calc R 1 . .
    C C38 0.3554(3) 0.4280(3) 0.6667(2) 0.0446(8) Uani d . 1 . .
    H H38 0.3586 0.4935 0.6699 0.054 Uiso calc R 1 . .
    C C39 0.2985(3) 0.5108(3) 0.5337(2) 0.0413(8) Uani d . 1 . .
    C C40 0.3649(3) 0.5121(3) 0.4674(2) 0.0509(9) Uani d . 1 . .
    H H40 0.4351 0.4517 0.4659 0.061 Uiso calc R 1 . .
    C C41 0.3306(3) 0.6007(3) 0.4027(2) 0.0535(10) Uani d . 1 . .
    H H41 0.3772 0.5995 0.3584 0.064 Uiso calc R 1 . .
    C C42 0.2273(4) 0.6906(3) 0.4040(2) 0.0522(10) Uani d . 1 . .
    C C43 0.1598(4) 0.6910(3) 0.4702(3) 0.0635(12) Uani d . 1 . .
    H H43 0.0901 0.7517 0.4717 0.076 Uiso calc R 1 . .
    C C44 0.1950(4) 0.6019(3) 0.5345(2) 0.0599(11) Uani d . 1 . .
    H H44 0.1486 0.6031 0.5789 0.072 Uiso calc R 1 . .
    C C45 0.2434(5) 0.7782(4) 0.2708(3) 0.0832(15) Uani d . 1 . .
    H H45A 0.3262 0.7672 0.2779 0.125 Uiso calc R 1 . .
    H H45B 0.2042 0.8458 0.2323 0.125 Uiso calc R 1 . .
    H H45C 0.2399 0.7187 0.2535 0.125 Uiso calc R 1 . .
    C C46 0.3980(3) 0.3583(3) 0.8035(2) 0.0465(9) Uani d . 1 . .
    C C47 0.3522(4) 0.3100(4) 0.8706(2) 0.0636(11) Uani d . 1 . .
    H H47 0.3031 0.2736 0.8657 0.076 Uiso calc R 1 . .
    C C48 0.3765(5) 0.3138(4) 0.9441(2) 0.0733(13) Uani d . 1 . .
    H H48 0.3452 0.2793 0.9879 0.088 Uiso calc R 1 . .
    C C49 0.4469(5) 0.3686(4) 0.9525(3) 0.0707(13) Uani d . 1 . .
    C C50 0.4929(4) 0.4187(4) 0.8872(3) 0.0746(13) Uani d . 1 . .
    H H50 0.5396 0.4572 0.8925 0.090 Uiso calc R 1 . .
    C C51 0.4704(4) 0.4122(3) 0.8137(2) 0.0609(11) Uani d . 1 . .
    H H51 0.5043 0.4445 0.7703 0.073 Uiso calc R 1 . .
    C C52 0.4277(6) 0.3290(5) 1.0907(3) 0.107(2) Uani d . 1 . .
    H H52A 0.3417 0.3673 1.0875 0.161 Uiso calc R 1 . .
    H H52B 0.4595 0.3354 1.1365 0.161 Uiso calc R 1 . .
    H H52C 0.4469 0.2531 1.0941 0.161 Uiso calc R 1 . .
    Cl Cl1 0.0625(11) 0.6320(9) 0.8223(8) 0.212(3) Uani d PD 0.30 A 1
    Cl Cl2 0.1659(16) 0.6005(13) 0.9619(8) 0.201(3) Uani d PD 0.30 A 1
    C C1S 0.087(2) 0.7044(19) 0.8855(14) 0.231(14) Uani d PD 0.30 A 1
    H H1S 0.0096 0.7329 0.9090 0.278 Uiso d PR 0.30 A 1
    H H2S 0.1140 0.7638 0.8626 0.278 Uiso d PR 0.30 A 1
    Cl Cl3 0.0397(10) 0.5605(9) 0.8530(8) 0.212(3) Uani d PD 0.30 B 2
    Cl Cl4 0.1674(16) 0.6251(13) 0.9421(9) 0.201(3) Uani d PD 0.30 B 2
    C C2S 0.1004(11) 0.5307(9) 0.9493(7) 0.231(14) Uani d PD 0.30 B 2
    H H3S 0.1621 0.4573 0.9629 0.278 Uiso d PR 0.30 B 2
    H H4S 0.0368 0.5347 0.9869 0.278 Uiso d PR 0.30 B 2
    Cl Cl5 0.1180(11) 0.5692(9) 0.7925(7) 0.212(3) Uani d PRD 0.20 B 3
    Cl Cl6 0.0177(11) 0.5259(9) 0.9404(7) 0.201(3) Uani d PRD 0.20 . 3
    C C3S 0.1202(11) 0.5839(9) 0.8918(7) 0.231(14) Uani d PRD 0.20 B 3
    H H5S 0.0937 0.6603 0.8920 0.278 Uiso d PR 0.20 B 3
    H H6S 0.2004 0.5444 0.9160 0.278 Uiso d PR 0.20 B 3
    Cl Cl7 0.1116(16) 0.5654(14) 0.9890(10) 0.212(3) Uani d PD 0.20 C 4
    Cl Cl8 0.106(2) 0.5768(15) 0.8222(10) 0.201(3) Uani d PD 0.20 C 4
    C C4S 0.061(4) 0.646(3) 0.8957(14) 0.231(14) Uani d PD 0.20 C 4
    H H7S -0.0221 0.6963 0.8899 0.278 Uiso d PR 0.20 C 4
    H H8S 0.1102 0.6895 0.8870 0.278 Uiso d PR 0.20 C 4
loop_
    _atom_site_aniso_label
    _atom_site_aniso_U_11
    _atom_site_aniso_U_22
    _atom_site_aniso_U_33
    _atom_site_aniso_U_12
    _atom_site_aniso_U_13
    _atom_site_aniso_U_23
    Mo1 0.03930(16) 0.04008(17) 0.03241(15) -0.01679(13) 0.00142(12)
                                                                    -0.00815(12)
    Mo2 0.04070(17) 0.04118(17) 0.03255(15) -0.01694(13) 0.00125(12)
                                                                    -0.00835(12)
    O1 0.0418(13) 0.0437(13) 0.0410(13) -0.0134(11) 0.0021(10) -0.0101(11)
    O2 0.0425(13) 0.0430(13) 0.0390(13) -0.0123(11) 0.0022(10) -0.0095(10)
    O3 0.0794(19) 0.0722(19) 0.0598(17) -0.0247(16) -0.0177(15) -0.0260(15)
    O4 0.105(3) 0.118(3) 0.0529(19) -0.042(2) 0.0234(18) 0.0085(19)
    O5 0.106(2) 0.125(3) 0.0418(16) -0.055(2) 0.0204(16) -0.0279(17)
    O6 0.094(2) 0.081(2) 0.071(2) -0.010(2) -0.0320(19) 0.0046(18)
    O7 0.086(2) 0.0577(18) 0.0575(18) -0.0157(16) 0.0073(16) 0.0073(14)
    O8 0.156(3) 0.104(3) 0.059(2) -0.054(3) -0.028(2) -0.0257(19)
    N1 0.0428(15) 0.0406(15) 0.0341(14) -0.0180(13) 0.0009(12) -0.0075(12)
    N2 0.0452(15) 0.0416(16) 0.0350(15) -0.0200(13) 0.0022(12) -0.0060(12)
    N3 0.0400(15) 0.0493(17) 0.0353(15) -0.0165(13) 0.0029(12) -0.0136(13)
    N4 0.0401(15) 0.0471(17) 0.0374(15) -0.0126(13) -0.0022(12) -0.0083(13)
    N5 0.0468(16) 0.0466(16) 0.0366(15) -0.0239(14) 0.0008(12) -0.0071(13)
    N6 0.0491(16) 0.0468(17) 0.0385(15) -0.0219(14) 0.0001(13) -0.0115(13)
    C1 0.0450(19) 0.0376(18) 0.047(2) -0.0168(16) 0.0060(16) -0.0132(16)
    C2 0.048(2) 0.044(2) 0.047(2) -0.0151(17) 0.0056(17) -0.0103(16)
    C3 0.056(2) 0.048(2) 0.059(2) -0.0171(19) 0.0017(19) -0.0184(19)
    C4 0.056(2) 0.061(3) 0.073(3) -0.017(2) -0.003(2) -0.011(2)
    C5 0.059(3) 0.094(4) 0.084(4) -0.007(3) 0.013(3) -0.023(3)
    C6 0.076(3) 0.141(5) 0.065(3) 0.013(4) 0.020(3) -0.016(3)
    C7 0.069(3) 0.092(4) 0.055(3) 0.001(3) 0.005(2) -0.011(3)
    C8 0.0455(19) 0.0405(19) 0.0441(19) -0.0219(16) 0.0029(15) -0.0119(15)
    C9 0.0341(16) 0.0404(18) 0.0409(18) -0.0140(14) 0.0043(14) -0.0121(15)
    C10 0.056(2) 0.042(2) 0.047(2) -0.0174(17) -0.0045(17) -0.0087(16)
    C11 0.063(2) 0.050(2) 0.056(2) -0.0261(19) 0.0000(19) -0.0227(18)
    C12 0.047(2) 0.063(2) 0.045(2) -0.0196(18) -0.0015(16) -0.0212(18)
    C13 0.058(2) 0.046(2) 0.046(2) -0.0159(18) -0.0047(17) -0.0095(17)
    C14 0.054(2) 0.046(2) 0.042(2) -0.0203(17) -0.0006(16) -0.0095(16)
    C15 0.110(4) 0.096(4) 0.084(3) -0.050(3) -0.017(3) -0.040(3)
    C16 0.055(2) 0.0409(19) 0.0387(18) -0.0223(17) 0.0074(16) -0.0128(15)
    C17 0.056(2) 0.067(3) 0.044(2) -0.025(2) 0.0016(18) -0.0084(19)
    C18 0.061(3) 0.084(3) 0.056(3) -0.032(2) 0.016(2) -0.014(2)
    C19 0.080(3) 0.065(3) 0.043(2) -0.031(2) 0.016(2) -0.0087(19)
    C20 0.073(3) 0.063(3) 0.043(2) -0.018(2) -0.002(2) -0.0013(19)
    C21 0.059(2) 0.051(2) 0.044(2) -0.0214(19) 0.0063(18) -0.0057(17)
    C22 0.155(6) 0.126(5) 0.055(3) -0.073(4) 0.003(3) 0.020(3)
    C23 0.0365(18) 0.053(2) 0.046(2) -0.0158(16) 0.0017(16) -0.0129(17)
    C24 0.0383(17) 0.0429(19) 0.0375(18) -0.0121(15) 0.0029(14) -0.0126(15)
    C25 0.055(2) 0.052(2) 0.046(2) -0.0241(18) 0.0062(17) -0.0213(17)
    C26 0.061(2) 0.050(2) 0.054(2) -0.0254(19) 0.0149(19) -0.0165(18)
    C27 0.058(2) 0.062(2) 0.038(2) -0.016(2) 0.0058(17) -0.0142(18)
    C28 0.067(3) 0.108(4) 0.051(2) -0.046(3) 0.003(2) -0.037(2)
    C29 0.052(2) 0.073(3) 0.056(2) -0.033(2) 0.0093(18) -0.026(2)
    C30 0.116(4) 0.100(4) 0.056(3) -0.042(3) 0.034(3) -0.019(3)
    C31 0.0392(18) 0.053(2) 0.043(2) -0.0190(17) 0.0004(15) -0.0066(17)
    C32 0.059(2) 0.056(2) 0.052(2) -0.015(2) -0.0056(19) -0.0140(19)
    C33 0.066(3) 0.057(3) 0.071(3) -0.004(2) -0.007(2) -0.014(2)
    C34 0.060(3) 0.067(3) 0.057(3) -0.017(2) -0.016(2) 0.001(2)
    C35 0.073(3) 0.073(3) 0.044(2) -0.024(2) -0.010(2) -0.008(2)
    C36 0.068(3) 0.053(2) 0.046(2) -0.017(2) -0.0026(19) -0.0095(18)
    C37 0.106(4) 0.105(4) 0.068(3) -0.032(3) -0.042(3) 0.009(3)
    C38 0.051(2) 0.0424(19) 0.047(2) -0.0237(17) 0.0032(16) -0.0131(16)
    C39 0.0439(18) 0.0410(19) 0.0441(19) -0.0221(16) -0.0012(15) -0.0096(15)
    C40 0.053(2) 0.049(2) 0.047(2) -0.0148(18) 0.0020(17) -0.0124(17)
    C41 0.059(2) 0.060(2) 0.041(2) -0.025(2) 0.0095(17) -0.0110(18)
    C42 0.061(2) 0.045(2) 0.049(2) -0.0236(19) -0.0028(18) -0.0022(17)
    C43 0.056(2) 0.049(2) 0.067(3) -0.010(2) 0.011(2) -0.003(2)
    C44 0.054(2) 0.058(2) 0.056(2) -0.019(2) 0.0154(19) -0.0033(19)
    C45 0.114(4) 0.064(3) 0.055(3) -0.029(3) 0.004(3) 0.003(2)
    C46 0.058(2) 0.0415(19) 0.044(2) -0.0195(17) -0.0005(17) -0.0141(16)
    C47 0.086(3) 0.070(3) 0.050(2) -0.041(2) 0.004(2) -0.022(2)
    C48 0.104(4) 0.080(3) 0.043(2) -0.039(3) 0.008(2) -0.022(2)
    C49 0.097(3) 0.066(3) 0.051(2) -0.025(3) -0.019(2) -0.021(2)
    C50 0.097(3) 0.071(3) 0.069(3) -0.043(3) -0.025(3) -0.017(2)
    C51 0.074(3) 0.067(3) 0.051(2) -0.038(2) -0.009(2) -0.008(2)
    C52 0.139(5) 0.111(4) 0.052(3) -0.014(4) -0.013(3) -0.037(3)
    Cl1 0.174(6) 0.163(6) 0.279(9) -0.059(5) -0.030(5) -0.025(6)
    Cl2 0.225(5) 0.196(6) 0.188(6) -0.102(4) 0.033(4) -0.034(4)
    C1S 0.096(13) 0.27(3) 0.38(4) -0.106(17) 0.026(17) -0.11(3)
    Cl3 0.174(6) 0.163(6) 0.279(9) -0.059(5) -0.030(5) -0.025(6)
    Cl4 0.225(5) 0.196(6) 0.188(6) -0.102(4) 0.033(4) -0.034(4)
    C2S 0.096(13) 0.27(3) 0.38(4) -0.106(17) 0.026(17) -0.11(3)
    Cl5 0.174(6) 0.163(6) 0.279(9) -0.059(5) -0.030(5) -0.025(6)
    Cl6 0.225(5) 0.196(6) 0.188(6) -0.102(4) 0.033(4) -0.034(4)
    C3S 0.096(13) 0.27(3) 0.38(4) -0.106(17) 0.026(17) -0.11(3)
    Cl7 0.174(6) 0.163(6) 0.279(9) -0.059(5) -0.030(5) -0.025(6)
    Cl8 0.225(5) 0.196(6) 0.188(6) -0.102(4) 0.033(4) -0.034(4)
    C4S 0.096(13) 0.27(3) 0.38(4) -0.106(17) 0.026(17) -0.11(3)
_geom_special_details
;
All e.s.d.'s (except the e.s.d. in the dihedral angle between two l.s. planes)
are estimated using the full covariance matrix. The cell e.s.d.'s are taken
into account individually in the estimation of e.s.d.'s in distances, angles
and torsion angles; correlations between e.s.d.'s in cell parameters are only
used when they are defined by crystal symmetry. An approximate (isotropic)
treatment of cell e.s.d.'s is used for estimating e.s.d.'s involving l.s.
planes.
;
loop_
    _geom_bond_atom_site_label_1
    _geom_bond_atom_site_label_2
    _geom_bond_site_symmetry_2
    _geom_bond_distance
    _geom_bond_publ_flag
    Mo1 Mo2 . 2.0881(8) y
    Mo1 N3 . 2.117(3) y
    Mo1 N5 . 2.142(3) y
    Mo1 O1 . 2.144(2) y
    Mo1 N1 . 2.156(3) y
    Mo2 N4 . 2.120(3) y
    Mo2 N2 . 2.132(3) y
    Mo2 O2 . 2.133(2) y
    Mo2 N6 . 2.144(3) y
    O1 C1 . 1.272(4) ?
    O2 C1 . 1.269(4) ?
    O3 C12 . 1.378(4) ?
    O3 C15 . 1.411(5) ?
    O4 C19 . 1.376(5) ?
    O4 C22 . 1.397(6) ?
    O5 C27 . 1.362(4) ?
    O5 C30 . 1.399(6) ?
    O6 C34 . 1.387(5) ?
    O6 C37 . 1.414(6) ?
    O7 C42 . 1.373(4) ?
    O7 C45 . 1.414(5) ?
    O8 C49 . 1.375(5) ?
    O8 C52 . 1.412(7) ?
    N1 C8 . 1.326(4) ?
    N1 C9 . 1.419(4) ?
    N2 C8 . 1.315(4) ?
    N2 C16 . 1.424(4) ?
    N3 C23 . 1.322(4) ?
    N3 C24 . 1.429(4) ?
    N4 C23 . 1.324(4) ?
    N4 C31 . 1.431(4) ?
    N5 C38 . 1.314(4) ?
    N5 C39 . 1.437(4) ?
    N6 C38 . 1.334(4) ?
    N6 C46 . 1.416(4) ?
    C1 C2 . 1.487(4) ?
    C2 C3 . 1.3900 ?
    C2 C7 . 1.3900 ?
    C3 C4 . 1.3900 ?
    C3 H3A . 0.9300 ?
    C4 C5 . 1.3900 ?
    C4 H4A . 0.9300 ?
    C5 C6 . 1.3900 ?
    C5 H5A . 0.9300 ?
    C6 C7 . 1.3900 ?
    C6 H6A . 0.9300 ?
    C7 H7A . 0.9300 ?
    C8 H8 . 0.9300 ?
    C9 C10 . 1.380(5) ?
    C9 C14 . 1.394(5) ?
    C10 C11 . 1.382(5) ?
    C10 H10 . 0.9300 ?
    C11 C12 . 1.377(5) ?
    C11 H11 . 0.9300 ?
    C12 C13 . 1.377(5) ?
    C13 C14 . 1.376(5) ?
    C13 H13 . 0.9300 ?
    C14 H14 . 0.9300 ?
    C15 H15A . 0.9600 ?
    C15 H15B . 0.9600 ?
    C15 H15C . 0.9600 ?
    C16 C21 . 1.380(5) ?
    C16 C17 . 1.381(5) ?
    C17 C18 . 1.382(5) ?
    C17 H17 . 0.9300 ?
    C18 C19 . 1.374(6) ?
    C18 H18 . 0.9300 ?
    C19 C20 . 1.372(6) ?
    C20 C21 . 1.394(5) ?
    C20 H20 . 0.9300 ?
    C21 H21 . 0.9300 ?
    C22 H22A . 0.9600 ?
    C22 H22B . 0.9600 ?
    C22 H22C . 0.9600 ?
    C23 H23 . 0.9300 ?
    C24 C25 . 1.377(5) ?
    C24 C29 . 1.379(5) ?
    C25 C26 . 1.387(5) ?
    C25 H25 . 0.9300 ?
    C26 C27 . 1.374(6) ?
    C26 H26 . 0.9300 ?
    C27 C28 . 1.381(6) ?
    C28 C29 . 1.374(5) ?
    C28 H28 . 0.9300 ?
    C29 H29 . 0.9300 ?
    C30 H30A . 0.9600 ?
    C30 H30B . 0.9600 ?
    C30 H30C . 0.9600 ?
    C31 C32 . 1.380(5) ?
    C31 C36 . 1.382(5) ?
    C32 C33 . 1.377(5) ?
    C32 H32 . 0.9300 ?
    C33 C34 . 1.378(6) ?
    C33 H33 . 0.9300 ?
    C34 C35 . 1.365(6) ?
    C35 C36 . 1.384(5) ?
    C35 H35 . 0.9300 ?
    C36 H36 . 0.9300 ?
    C37 H37A . 0.9600 ?
    C37 H37B . 0.9600 ?
    C37 H37C . 0.9600 ?
    C38 H38 . 0.9300 ?
    C39 C40 . 1.370(5) ?
    C39 C44 . 1.382(5) ?
    C40 C41 . 1.379(5) ?
    C40 H40 . 0.9300 ?
    C41 C42 . 1.374(5) ?
    C41 H41 . 0.9300 ?
    C42 C43 . 1.376(5) ?
    C43 C44 . 1.379(5) ?
    C43 H43 . 0.9300 ?
    C44 H44 . 0.9300 ?
    C45 H45A . 0.9600 ?
    C45 H45B . 0.9600 ?
    C45 H45C . 0.9600 ?
    C46 C47 . 1.386(5) ?
    C46 C51 . 1.388(5) ?
    C47 C48 . 1.376(6) ?
    C47 H47 . 0.9300 ?
    C48 C49 . 1.369(7) ?
    C48 H48 . 0.9300 ?
    C49 C50 . 1.376(6) ?
    C50 C51 . 1.383(6) ?
    C50 H50 . 0.9300 ?
    C51 H51 . 0.9300 ?
    C52 H52A . 0.9600 ?
    C52 H52B . 0.9600 ?
    C52 H52C . 0.9600 ?
    Cl1 C1S . 1.786(18) ?
    Cl1 H5S . 1.5004 ?
    Cl1 H7S . 1.7118 ?
    Cl1 H8S . 1.7870 ?
    Cl2 C1S . 1.699(18) ?
    Cl2 H5S . 1.4265 ?
    Cl2 H6S . 1.2080 ?
    Cl2 H8S . 1.5302 ?
    C1S H1S . 0.9700 ?
    C1S H2S . 0.9699 ?
    C1S H5S . 0.5593 ?
    C1S H8S . 0.2721 ?
    Cl3 C2S . 1.790(13) ?
    Cl4 C2S . 1.745(14) ?
    Cl4 H5S . 1.1702 ?
    Cl4 H6S . 1.2247 ?
    Cl4 H8S . 1.1748 ?
    C2S H3S . 0.9699 ?
    C2S H4S . 0.9701 ?
    Cl5 C3S . 1.8275 ?
    Cl6 C3S . 1.7675 ?
    Cl6 Cl6 2_567 2.11(2) ?
    Cl6 H3S . 1.6434 ?
    Cl6 H4S . 0.9219 ?
    C3S H5S . 0.9700 ?
    C3S H6S . 0.9701 ?
    Cl7 C4S . 1.726(19) ?
    Cl7 H3S . 1.5497 ?
    Cl7 H4S . 1.1378 ?
    Cl7 H6S . 1.6270 ?
    Cl8 C4S . 1.74(2) ?
    C4S H1S . 1.1946 ?
    C4S H5S . 0.4944 ?
    C4S H7S . 0.9700 ?
    C4S H8S . 0.9701 ?
loop_
    _geom_angle_atom_site_label_1
    _geom_angle_atom_site_label_2
    _geom_angle_atom_site_label_3
    _geom_angle_site_symmetry_1
    _geom_angle_site_symmetry_3
    _geom_angle
    _geom_angle_publ_flag
    Mo2 Mo1 N3 . . 92.56(7) ?
    Mo2 Mo1 N5 . . 92.51(7) ?
    N3 Mo1 N5 . . 95.00(11) ?
    Mo2 Mo1 O1 . . 91.61(6) ?
    N3 Mo1 O1 . . 175.79(9) ?
    N5 Mo1 O1 . . 85.37(10) ?
    Mo2 Mo1 N1 . . 92.50(7) ?
    N3 Mo1 N1 . . 93.12(11) ?
    N5 Mo1 N1 . . 170.25(10) ?
    O1 Mo1 N1 . . 86.14(10) ?
    Mo1 Mo2 N4 . . 92.95(8) ?
    Mo1 Mo2 N2 . . 92.96(7) ?
    N4 Mo2 N2 . . 93.97(11) ?
    Mo1 Mo2 O2 . . 92.27(6) ?
    N4 Mo2 O2 . . 174.64(10) ?
    N2 Mo2 O2 . . 84.56(10) ?
    Mo1 Mo2 N6 . . 92.77(8) ?
    N4 Mo2 N6 . . 95.24(11) ?
    N2 Mo2 N6 . . 168.88(11) ?
    O2 Mo2 N6 . . 85.70(10) ?
    C1 O1 Mo1 . . 116.5(2) ?
    C1 O2 Mo2 . . 116.6(2) ?
    C12 O3 C15 . . 117.3(3) ?
    C19 O4 C22 . . 117.3(4) ?
    C27 O5 C30 . . 118.7(4) ?
    C34 O6 C37 . . 117.2(4) ?
    C42 O7 C45 . . 117.1(3) ?
    C49 O8 C52 . . 117.2(4) ?
    C8 N1 C9 . . 118.2(3) ?
    C8 N1 Mo1 . . 116.2(2) ?
    C9 N1 Mo1 . . 125.3(2) ?
    C8 N2 C16 . . 117.3(3) ?
    C8 N2 Mo2 . . 117.2(2) ?
    C16 N2 Mo2 . . 121.4(2) ?
    C23 N3 C24 . . 118.4(3) ?
    C23 N3 Mo1 . . 117.5(2) ?
    C24 N3 Mo1 . . 124.0(2) ?
    C23 N4 C31 . . 118.5(3) ?
    C23 N4 Mo2 . . 117.0(2) ?
    C31 N4 Mo2 . . 124.1(2) ?
    C38 N5 C39 . . 117.5(3) ?
    C38 N5 Mo1 . . 117.7(2) ?
    C39 N5 Mo1 . . 121.9(2) ?
    C38 N6 C46 . . 119.3(3) ?
    C38 N6 Mo2 . . 116.9(2) ?
    C46 N6 Mo2 . . 123.1(2) ?
    O2 C1 O1 . . 123.0(3) ?
    O2 C1 C2 . . 118.0(3) ?
    O1 C1 C2 . . 119.0(3) ?
    C3 C2 C7 . . 120.0 ?
    C3 C2 C1 . . 120.4(2) ?
    C7 C2 C1 . . 119.5(2) ?
    C4 C3 C2 . . 120.0 ?
    C4 C3 H3A . . 120.0 ?
    C2 C3 H3A . . 120.0 ?
    C3 C4 C5 . . 120.0 ?
    C3 C4 H4A . . 120.0 ?
    C5 C4 H4A . . 120.0 ?
    C6 C5 C4 . . 120.0 ?
    C6 C5 H5A . . 120.0 ?
    C4 C5 H5A . . 120.0 ?
    C5 C6 C7 . . 120.0 ?
    C5 C6 H6A . . 120.0 ?
    C7 C6 H6A . . 120.0 ?
    C6 C7 C2 . . 120.0 ?
    C6 C7 H7A . . 120.0 ?
    C2 C7 H7A . . 120.0 ?
    N2 C8 N1 . . 120.5(3) ?
    N2 C8 H8 . . 119.8 ?
    N1 C8 H8 . . 119.8 ?
    C10 C9 C14 . . 117.3(3) ?
    C10 C9 N1 . . 124.2(3) ?
    C14 C9 N1 . . 118.6(3) ?
    C9 C10 C11 . . 122.0(3) ?
    C9 C10 H10 . . 119.0 ?
    C11 C10 H10 . . 119.0 ?
    C12 C11 C10 . . 119.6(4) ?
    C12 C11 H11 . . 120.2 ?
    C10 C11 H11 . . 120.2 ?
    C11 C12 C13 . . 119.5(3) ?
    C11 C12 O3 . . 125.2(4) ?
    C13 C12 O3 . . 115.3(3) ?
    C14 C13 C12 . . 120.4(3) ?
    C14 C13 H13 . . 119.8 ?
    C12 C13 H13 . . 119.8 ?
    C13 C14 C9 . . 121.1(4) ?
    C13 C14 H14 . . 119.4 ?
    C9 C14 H14 . . 119.4 ?
    O3 C15 H15A . . 109.5 ?
    O3 C15 H15B . . 109.5 ?
    H15A C15 H15B . . 109.5 ?
    O3 C15 H15C . . 109.5 ?
    H15A C15 H15C . . 109.5 ?
    H15B C15 H15C . . 109.5 ?
    C21 C16 C17 . . 118.5(3) ?
    C21 C16 N2 . . 120.3(3) ?
    C17 C16 N2 . . 121.2(3) ?
    C16 C17 C18 . . 121.4(4) ?
    C16 C17 H17 . . 119.3 ?
    C18 C17 H17 . . 119.3 ?
    C19 C18 C17 . . 119.3(4) ?
    C19 C18 H18 . . 120.3 ?
    C17 C18 H18 . . 120.3 ?
    C20 C19 C18 . . 120.4(4) ?
    C20 C19 O4 . . 124.5(4) ?
    C18 C19 O4 . . 115.1(4) ?
    C19 C20 C21 . . 119.8(4) ?
    C19 C20 H20 . . 120.1 ?
    C21 C20 H20 . . 120.1 ?
    C16 C21 C20 . . 120.5(4) ?
    C16 C21 H21 . . 119.8 ?
    C20 C21 H21 . . 119.8 ?
    O4 C22 H22A . . 109.5 ?
    O4 C22 H22B . . 109.5 ?
    H22A C22 H22B . . 109.5 ?
    O4 C22 H22C . . 109.5 ?
    H22A C22 H22C . . 109.5 ?
    H22B C22 H22C . . 109.5 ?
    N3 C23 N4 . . 120.0(3) ?
    N3 C23 H23 . . 120.0 ?
    N4 C23 H23 . . 120.0 ?
    C25 C24 C29 . . 118.8(3) ?
    C25 C24 N3 . . 121.6(3) ?
    C29 C24 N3 . . 119.6(3) ?
    C24 C25 C26 . . 121.1(4) ?
    C24 C25 H25 . . 119.5 ?
    C26 C25 H25 . . 119.5 ?
    C27 C26 C25 . . 119.9(4) ?
    C27 C26 H26 . . 120.1 ?
    C25 C26 H26 . . 120.1 ?
    O5 C27 C26 . . 125.7(4) ?
    O5 C27 C28 . . 115.3(4) ?
    C26 C27 C28 . . 118.9(4) ?
    C29 C28 C27 . . 121.2(4) ?
    C29 C28 H28 . . 119.4 ?
    C27 C28 H28 . . 119.4 ?
    C28 C29 C24 . . 120.1(4) ?
    C28 C29 H29 . . 119.9 ?
    C24 C29 H29 . . 119.9 ?
    O5 C30 H30A . . 109.5 ?
    O5 C30 H30B . . 109.5 ?
    H30A C30 H30B . . 109.5 ?
    O5 C30 H30C . . 109.5 ?
    H30A C30 H30C . . 109.5 ?
    H30B C30 H30C . . 109.5 ?
    C32 C31 C36 . . 118.0(3) ?
    C32 C31 N4 . . 123.3(3) ?
    C36 C31 N4 . . 118.7(3) ?
    C33 C32 C31 . . 121.0(4) ?
    C33 C32 H32 . . 119.5 ?
    C31 C32 H32 . . 119.5 ?
    C32 C33 C34 . . 120.0(4) ?
    C32 C33 H33 . . 120.0 ?
    C34 C33 H33 . . 120.0 ?
    C35 C34 C33 . . 119.9(4) ?
    C35 C34 O6 . . 124.4(4) ?
    C33 C34 O6 . . 115.7(4) ?
    C34 C35 C36 . . 119.8(4) ?
    C34 C35 H35 . . 120.1 ?
    C36 C35 H35 . . 120.1 ?
    C31 C36 C35 . . 121.2(4) ?
    C31 C36 H36 . . 119.4 ?
    C35 C36 H36 . . 119.4 ?
    O6 C37 H37A . . 109.5 ?
    O6 C37 H37B . . 109.5 ?
    H37A C37 H37B . . 109.5 ?
    O6 C37 H37C . . 109.5 ?
    H37A C37 H37C . . 109.5 ?
    H37B C37 H37C . . 109.5 ?
    N5 C38 N6 . . 119.3(3) ?
    N5 C38 H38 . . 120.4 ?
    N6 C38 H38 . . 120.4 ?
    C40 C39 C44 . . 118.0(3) ?
    C40 C39 N5 . . 120.7(3) ?
    C44 C39 N5 . . 121.3(3) ?
    C39 C40 C41 . . 121.8(4) ?
    C39 C40 H40 . . 119.1 ?
    C41 C40 H40 . . 119.1 ?
    C42 C41 C40 . . 119.8(3) ?
    C42 C41 H41 . . 120.1 ?
    C40 C41 H41 . . 120.1 ?
    O7 C42 C41 . . 124.5(4) ?
    O7 C42 C43 . . 116.3(4) ?
    C41 C42 C43 . . 119.2(3) ?
    C42 C43 C44 . . 120.4(4) ?
    C42 C43 H43 . . 119.8 ?
    C44 C43 H43 . . 119.8 ?
    C43 C44 C39 . . 120.8(4) ?
    C43 C44 H44 . . 119.6 ?
    C39 C44 H44 . . 119.6 ?
    O7 C45 H45A . . 109.5 ?
    O7 C45 H45B . . 109.5 ?
    H45A C45 H45B . . 109.5 ?
    O7 C45 H45C . . 109.5 ?
    H45A C45 H45C . . 109.5 ?
    H45B C45 H45C . . 109.5 ?
    C47 C46 C51 . . 116.5(4) ?
    C47 C46 N6 . . 118.7(3) ?
    C51 C46 N6 . . 124.7(3) ?
    C48 C47 C46 . . 122.6(4) ?
    C48 C47 H47 . . 118.7 ?
    C46 C47 H47 . . 118.7 ?
    C49 C48 C47 . . 119.7(4) ?
    C49 C48 H48 . . 120.2 ?
    C47 C48 H48 . . 120.2 ?
    C48 C49 O8 . . 124.2(5) ?
    C48 C49 C50 . . 119.4(4) ?
    O8 C49 C50 . . 116.4(4) ?
    C49 C50 C51 . . 120.5(4) ?
    C49 C50 H50 . . 119.8 ?
    C51 C50 H50 . . 119.8 ?
    C50 C51 C46 . . 121.2(4) ?
    C50 C51 H51 . . 119.4 ?
    C46 C51 H51 . . 119.4 ?
    O8 C52 H52A . . 109.5 ?
    O8 C52 H52B . . 109.5 ?
    H52A C52 H52B . . 109.5 ?
    O8 C52 H52C . . 109.5 ?
    H52A C52 H52C . . 109.5 ?
    H52B C52 H52C . . 109.5 ?
    C1S Cl1 H7S . . 45.5 ?
    H5S Cl1 H7S . . 46.6 ?
    H7S Cl1 H8S . . 52.7 ?
    C1S Cl2 H6S . . 87.0 ?
    H5S Cl2 H6S . . 73.2 ?
    H6S Cl2 H8S . . 81.7 ?
    Cl2 C1S Cl1 . . 102.0(12) ?
    Cl2 C1S H1S . . 100.5 ?
    Cl1 C1S H1S . . 104.0 ?
    Cl2 C1S H2S . . 120.3 ?
    Cl1 C1S H2S . . 118.3 ?
    H1S C1S H2S . . 109.3 ?
    Cl2 C1S H5S . . 52.2 ?
    Cl1 C1S H5S . . 51.2 ?
    H1S C1S H5S . . 99.8 ?
    H2S C1S H5S . . 151.0 ?
    Cl2 C1S H7S . . 102.4 ?
    Cl1 C1S H7S . . 64.3 ?
    H2S C1S H7S . . 133.4 ?
    H5S C1S H7S . . 70.8 ?
    Cl2 C1S H8S . . 47.9 ?
    Cl1 C1S H8S . . 85.8 ?
    H1S C1S H8S . . 148.5 ?
    H2S C1S H8S . . 91.1 ?
    H5S C1S H8S . . 63.0 ?
    H7S C1S H8S . . 133.7 ?
    C2S Cl4 H5S . . 71.8 ?
    C2S Cl4 H6S . . 50.7 ?
    H5S Cl4 H6S . . 82.5 ?
    C2S Cl4 H8S . . 96.3 ?
    H6S Cl4 H8S . . 97.8 ?
    Cl4 C2S Cl3 . . 104.4(7) ?
    Cl4 C2S H3S . . 109.0 ?
    Cl3 C2S H3S . . 109.9 ?
    Cl4 C2S H4S . . 115.2 ?
    Cl3 C2S H4S . . 109.6 ?
    H3S C2S H4S . . 108.6 ?
    Cl3 C2S H6S . . 88.3 ?
    H3S C2S H6S . . 76.5 ?
    H4S C2S H6S . . 157.3 ?
    C3S Cl6 Cl6 . 2_567 133.0(7) ?
    C3S Cl6 H3S . . 62.1 ?
    Cl6 Cl6 H3S 2_567 . 88.1 ?
    C3S Cl6 H4S . . 89.8 ?
    H3S Cl6 H4S . . 69.3 ?
    Cl6 C3S Cl5 . . 103.1 ?
    Cl6 C3S H5S . . 111.1 ?
    Cl5 C3S H5S . . 111.2 ?
    Cl6 C3S H6S . . 111.1 ?
    Cl5 C3S H6S . . 111.2 ?
    H5S C3S H6S . . 109.1 ?
    Cl6 C3S H8S . . 124.3 ?
    Cl5 C3S H8S . . 108.4 ?
    H6S C3S H8S . . 98.8 ?
    C4S Cl7 H3S . . 93.5 ?
    C4S Cl7 H4S . . 85.7 ?
    H3S Cl7 H4S . . 69.8 ?
    C4S Cl7 H6S . . 60.7 ?
    H3S Cl7 H6S . . 55.1 ?
    H4S Cl7 H6S . . 110.0 ?
    Cl7 C4S Cl8 . . 115.0(17) ?
    Cl7 C4S H1S . . 100.2 ?
    Cl8 C4S H1S . . 144.7 ?
    Cl7 C4S H5S . . 94.0 ?
    Cl8 C4S H5S . . 96.0 ?
    H1S C4S H5S . . 78.6 ?
    Cl7 C4S H7S . . 116.4 ?
    Cl8 C4S H7S . . 113.6 ?
    H1S C4S H7S . . 46.3 ?
    Cl7 C4S H8S . . 100.1 ?
    Cl8 C4S H8S . . 102.8 ?
    H1S C4S H8S . . 67.1 ?
    H7S C4S H8S . . 106.6 ?
loop_
    _geom_torsion_atom_site_label_1
    _geom_torsion_atom_site_label_2
    _geom_torsion_atom_site_label_3
    _geom_torsion_atom_site_label_4
    _geom_torsion_site_symmetry_1
    _geom_torsion_site_symmetry_2
    _geom_torsion_site_symmetry_3
    _geom_torsion_site_symmetry_4
    _geom_torsion
    _geom_torsion_publ_flag
    N3 Mo1 Mo2 N4 . . . . 0.09(11) ?
    N5 Mo1 Mo2 N4 . . . . -95.03(11) ?
    O1 Mo1 Mo2 N4 . . . . 179.53(10) ?
    N1 Mo1 Mo2 N4 . . . . 93.33(11) ?
    N3 Mo1 Mo2 N2 . . . . -94.05(11) ?
    N5 Mo1 Mo2 N2 . . . . 170.83(10) ?
    O1 Mo1 Mo2 N2 . . . . 85.40(10) ?
    N1 Mo1 Mo2 N2 . . . . -0.81(10) ?
    N3 Mo1 Mo2 O2 . . . . -178.71(10) ?
    N5 Mo1 Mo2 O2 . . . . 86.17(10) ?
    O1 Mo1 Mo2 O2 . . . . 0.73(9) ?
    N1 Mo1 Mo2 O2 . . . . -85.47(10) ?
    N3 Mo1 Mo2 N6 . . . . 95.49(11) ?
    N5 Mo1 Mo2 N6 . . . . 0.37(10) ?
    O1 Mo1 Mo2 N6 . . . . -85.07(10) ?
    N1 Mo1 Mo2 N6 . . . . -171.27(10) ?
    Mo2 Mo1 O1 C1 . . . . -0.9(2) ?
    N5 Mo1 O1 C1 . . . . -93.3(2) ?
    N1 Mo1 O1 C1 . . . . 91.5(2) ?
    Mo1 Mo2 O2 C1 . . . . -0.9(2) ?
    N2 Mo2 O2 C1 . . . . -93.6(2) ?
    N6 Mo2 O2 C1 . . . . 91.7(2) ?
    Mo2 Mo1 N1 C8 . . . . 5.5(2) ?
    N3 Mo1 N1 C8 . . . . 98.2(2) ?
    O1 Mo1 N1 C8 . . . . -85.9(2) ?
    Mo2 Mo1 N1 C9 . . . . 178.4(2) ?
    N3 Mo1 N1 C9 . . . . -88.9(2) ?
    O1 Mo1 N1 C9 . . . . 86.9(2) ?
    Mo1 Mo2 N2 C8 . . . . -3.7(2) ?
    N4 Mo2 N2 C8 . . . . -96.9(2) ?
    O2 Mo2 N2 C8 . . . . 88.3(2) ?
    N6 Mo2 N2 C8 . . . . 117.2(5) ?
    Mo1 Mo2 N2 C16 . . . . -160.4(2) ?
    N4 Mo2 N2 C16 . . . . 106.4(3) ?
    O2 Mo2 N2 C16 . . . . -68.4(2) ?
    N6 Mo2 N2 C16 . . . . -39.5(7) ?
    Mo2 Mo1 N3 C23 . . . . 0.3(3) ?
    N5 Mo1 N3 C23 . . . . 93.1(3) ?
    N1 Mo1 N3 C23 . . . . -92.3(3) ?
    Mo2 Mo1 N3 C24 . . . . -177.3(3) ?
    N5 Mo1 N3 C24 . . . . -84.6(3) ?
    N1 Mo1 N3 C24 . . . . 90.0(3) ?
    Mo1 Mo2 N4 C23 . . . . -0.5(3) ?
    N2 Mo2 N4 C23 . . . . 92.7(3) ?
    N6 Mo2 N4 C23 . . . . -93.6(3) ?
    Mo1 Mo2 N4 C31 . . . . -172.0(3) ?
    N2 Mo2 N4 C31 . . . . -78.9(3) ?
    N6 Mo2 N4 C31 . . . . 94.9(3) ?
    Mo2 Mo1 N5 C38 . . . . -5.5(2) ?
    N3 Mo1 N5 C38 . . . . -98.3(3) ?
    O1 Mo1 N5 C38 . . . . 85.9(3) ?
    Mo2 Mo1 N5 C39 . . . . -166.2(2) ?
    N3 Mo1 N5 C39 . . . . 101.1(3) ?
    O1 Mo1 N5 C39 . . . . -74.7(2) ?
    Mo1 Mo2 N6 C38 . . . . 4.6(2) ?
    N4 Mo2 N6 C38 . . . . 97.8(3) ?
    N2 Mo2 N6 C38 . . . . -116.4(5) ?
    O2 Mo2 N6 C38 . . . . -87.5(2) ?
    Mo1 Mo2 N6 C46 . . . . 174.9(3) ?
    N4 Mo2 N6 C46 . . . . -91.9(3) ?
    N2 Mo2 N6 C46 . . . . 53.9(6) ?
    O2 Mo2 N6 C46 . . . . 82.8(3) ?
    Mo2 O2 C1 O1 . . . . 0.4(4) ?
    Mo2 O2 C1 C2 . . . . -178.1(2) ?
    Mo1 O1 C1 O2 . . . . 0.4(4) ?
    Mo1 O1 C1 C2 . . . . 178.9(2) ?
    O2 C1 C2 C3 . . . . 179.1(2) ?
    O1 C1 C2 C3 . . . . 0.6(4) ?
    O2 C1 C2 C7 . . . . 1.3(4) ?
    O1 C1 C2 C7 . . . . -177.3(3) ?
    C7 C2 C3 C4 . . . . 0.0 ?
    C1 C2 C3 C4 . . . . -177.8(3) ?
    C2 C3 C4 C5 . . . . 0.0 ?
    C3 C4 C5 C6 . . . . 0.0 ?
    C4 C5 C6 C7 . . . . 0.0 ?
    C5 C6 C7 C2 . . . . 0.0 ?
    C3 C2 C7 C6 . . . . 0.0 ?
    C1 C2 C7 C6 . . . . 177.8(3) ?
    C16 N2 C8 N1 . . . . 166.7(3) ?
    Mo2 N2 C8 N1 . . . . 9.0(4) ?
    C9 N1 C8 N2 . . . . 176.9(3) ?
    Mo1 N1 C8 N2 . . . . -9.7(4) ?
    C8 N1 C9 C10 . . . . -31.5(5) ?
    Mo1 N1 C9 C10 . . . . 155.8(3) ?
    C8 N1 C9 C14 . . . . 150.2(3) ?
    Mo1 N1 C9 C14 . . . . -22.5(4) ?
    C14 C9 C10 C11 . . . . -3.6(5) ?
    N1 C9 C10 C11 . . . . 178.0(3) ?
    C9 C10 C11 C12 . . . . 2.5(6) ?
    C10 C11 C12 C13 . . . . 0.7(6) ?
    C10 C11 C12 O3 . . . . -179.7(3) ?
    C15 O3 C12 C11 . . . . -5.4(6) ?
    C15 O3 C12 C13 . . . . 174.2(4) ?
    C11 C12 C13 C14 . . . . -2.6(6) ?
    O3 C12 C13 C14 . . . . 177.8(3) ?
    C12 C13 C14 C9 . . . . 1.4(6) ?
    C10 C9 C14 C13 . . . . 1.7(5) ?
    N1 C9 C14 C13 . . . . -179.8(3) ?
    C8 N2 C16 C21 . . . . 134.2(4) ?
    Mo2 N2 C16 C21 . . . . -69.0(4) ?
    C8 N2 C16 C17 . . . . -48.0(5) ?
    Mo2 N2 C16 C17 . . . . 108.8(4) ?
    C21 C16 C17 C18 . . . . -2.7(6) ?
    N2 C16 C17 C18 . . . . 179.5(4) ?
    C16 C17 C18 C19 . . . . 1.6(7) ?
    C17 C18 C19 C20 . . . . 0.4(7) ?
    C17 C18 C19 O4 . . . . 179.4(4) ?
    C22 O4 C19 C20 . . . . -8.5(8) ?
    C22 O4 C19 C18 . . . . 172.6(5) ?
    C18 C19 C20 C21 . . . . -1.2(7) ?
    O4 C19 C20 C21 . . . . 179.9(4) ?
    C17 C16 C21 C20 . . . . 1.9(6) ?
    N2 C16 C21 C20 . . . . 179.7(4) ?
    C19 C20 C21 C16 . . . . 0.1(7) ?
    C24 N3 C23 N4 . . . . 177.0(3) ?
    Mo1 N3 C23 N4 . . . . -0.8(5) ?
    C31 N4 C23 N3 . . . . 172.9(3) ?
    Mo2 N4 C23 N3 . . . . 0.9(5) ?
    C23 N3 C24 C25 . . . . -68.3(5) ?
    Mo1 N3 C24 C25 . . . . 109.3(3) ?
    C23 N3 C24 C29 . . . . 112.7(4) ?
    Mo1 N3 C24 C29 . . . . -69.7(4) ?
    C29 C24 C25 C26 . . . . 0.9(5) ?
    N3 C24 C25 C26 . . . . -178.1(3) ?
    C24 C25 C26 C27 . . . . 0.3(6) ?
    C30 O5 C27 C26 . . . . 1.5(7) ?
    C30 O5 C27 C28 . . . . -176.7(4) ?
    C25 C26 C27 O5 . . . . 179.9(4) ?
    C25 C26 C27 C28 . . . . -1.9(6) ?
    O5 C27 C28 C29 . . . . -179.2(4) ?
    C26 C27 C28 C29 . . . . 2.5(7) ?
    C27 C28 C29 C24 . . . . -1.3(7) ?
    C25 C24 C29 C28 . . . . -0.4(6) ?
    N3 C24 C29 C28 . . . . 178.6(4) ?
    C23 N4 C31 C32 . . . . -35.2(5) ?
    Mo2 N4 C31 C32 . . . . 136.2(3) ?
    C23 N4 C31 C36 . . . . 146.2(4) ?
    Mo2 N4 C31 C36 . . . . -42.4(4) ?
    C36 C31 C32 C33 . . . . -0.4(6) ?
    N4 C31 C32 C33 . . . . -179.0(4) ?
    C31 C32 C33 C34 . . . . -0.6(7) ?
    C32 C33 C34 C35 . . . . 1.5(7) ?
    C32 C33 C34 O6 . . . . 179.2(4) ?
    C37 O6 C34 C35 . . . . -16.9(7) ?
    C37 O6 C34 C33 . . . . 165.5(5) ?
    C33 C34 C35 C36 . . . . -1.5(7) ?
    O6 C34 C35 C36 . . . . -179.0(4) ?
    C32 C31 C36 C35 . . . . 0.5(6) ?
    N4 C31 C36 C35 . . . . 179.1(4) ?
    C34 C35 C36 C31 . . . . 0.5(7) ?
    C39 N5 C38 N6 . . . . 171.7(3) ?
    Mo1 N5 C38 N6 . . . . 10.2(4) ?
    C46 N6 C38 N5 . . . . 179.5(3) ?
    Mo2 N6 C38 N5 . . . . -9.8(4) ?
    C38 N5 C39 C40 . . . . 121.3(4) ?
    Mo1 N5 C39 C40 . . . . -78.1(4) ?
    C38 N5 C39 C44 . . . . -61.1(5) ?
    Mo1 N5 C39 C44 . . . . 99.5(4) ?
    C44 C39 C40 C41 . . . . -0.4(6) ?
    N5 C39 C40 C41 . . . . 177.3(3) ?
    C39 C40 C41 C42 . . . . 0.1(6) ?
    C45 O7 C42 C41 . . . . 7.4(6) ?
    C45 O7 C42 C43 . . . . -172.2(4) ?
    C40 C41 C42 O7 . . . . -179.2(4) ?
    C40 C41 C42 C43 . . . . 0.3(6) ?
    O7 C42 C43 C44 . . . . 179.2(4) ?
    C41 C42 C43 C44 . . . . -0.4(7) ?
    C42 C43 C44 C39 . . . . 0.1(7) ?
    C40 C39 C44 C43 . . . . 0.3(6) ?
    N5 C39 C44 C43 . . . . -177.4(4) ?
    C38 N6 C46 C47 . . . . 144.1(4) ?
    Mo2 N6 C46 C47 . . . . -26.0(5) ?
    C38 N6 C46 C51 . . . . -39.0(5) ?
    Mo2 N6 C46 C51 . . . . 150.9(3) ?
    C51 C46 C47 C48 . . . . -0.3(6) ?
    N6 C46 C47 C48 . . . . 176.8(4) ?
    C46 C47 C48 C49 . . . . 1.1(7) ?
    C47 C48 C49 O8 . . . . -178.1(4) ?
    C47 C48 C49 C50 . . . . -0.4(7) ?
    C52 O8 C49 C48 . . . . -5.4(7) ?
    C52 O8 C49 C50 . . . . 176.7(5) ?
    C48 C49 C50 C51 . . . . -1.2(7) ?
    O8 C49 C50 C51 . . . . 176.8(4) ?
    C49 C50 C51 C46 . . . . 2.0(7) ?
    C47 C46 C51 C50 . . . . -1.3(6) ?
    N6 C46 C51 C50 . . . . -178.2(4) ?
    Cl6 Cl6 C3S Cl5 2_567 . . . 165.5(8) ?
