# Supplementary material for: (μ-Benzoato-κ2 O:O′)tris­[μ-N,N′-bis­(4-meth­oxy­phen­yl)formamidinato-κ2 N:N′]dimolybdenum(II) dichloro­methane monosolvate
Source: Acta Crystallogr Sect E Struct Rep Online. 2011 Jan 26;67(Pt 2):m256. doi: 10.1107/S1600536811002558 (PMC3051605; doi:10.1107/S1600536811002558)
Supplement: Supplementary file 2 [file e-67-0m256-Isup2.hkl]

# 
# h,k,l, Fc-squared, Fo-squared, sigma(Fo-squared) and status flag 
# 
data_I
_shelx_title ' f80109b in P-1' 
_shelx_refln_list_code          4 
_shelx_F_calc_maximum      341.44 
_exptl_crystal_F_000      1188.00 
_reflns_d_resolution_high  0.8409 
 
loop_ 
 _symmetry_equiv_pos_as_xyz 
 'x, y, z' 
 '-x, -y, -z' 
 
_cell_length_a    12.0250 
_cell_length_b    13.7050 
_cell_length_c    17.7270 
_cell_angle_alpha  74.595 
_cell_angle_beta   85.646 
_cell_angle_gamma  67.238 
 
_shelx_F_squared_multiplier     1.000 
 
loop_ 
 _refln_index_h 
 _refln_index_k 
 _refln_index_l 
 _refln_F_squared_calc 
 _refln_F_squared_meas 
 _refln_F_squared_sigma 
 _refln_observed_status 
   1   0   0     5701.49     6674.94    108.37 o 
   2   0   0    20934.37    21893.24    336.68 o 
   3   0   0     1404.99     1287.63     26.86 o 
   4   0   0     3084.12     3559.68     63.53 o 
   5   0   0     8564.63     9169.72    150.52 o 
   6   0   0     5412.35     5309.61     95.09 o 
   7   0   0      156.07      172.95     13.07 o 
   8   0   0      424.04      414.47     21.49 o 
   9   0   0       85.34       61.36     20.97 o 
  10   0   0       88.86       42.77     20.45 o 
  11   0   0      131.66      144.53     27.79 o 
  12   0   0       18.75       -8.78     17.36 o 
  13   0   0        5.33       -9.81     18.49 o 
 -12   1   0       69.17       52.17     23.35 o 
 -11   1   0       55.67       25.62     21.07 o 
 -10   1   0       85.78       69.22     21.38 o 
  -9   1   0        6.82       -2.17     10.95 o 
  -8   1   0      142.06      132.54     23.24 o 
  -7   1   0     1659.17     1737.23     65.29 o 
  -6   1   0     2264.45     2102.26     44.84 o 
  -5   1   0      619.75      488.99     16.60 o 
  -4   1   0    15607.84    17407.75    362.82 o 
  -3   1   0     1014.68      981.21     21.69 o 
  -2   1   0    12355.68    12831.32    202.26 o 
  -1   1   0    18025.66    19946.19    416.64 o 
   0   1   0      130.51      244.84      8.16 o 
   2   1   0     1967.66     1792.08     32.34 o 
   3   1   0       16.38       18.49      6.72 o 
   4   1   0     6870.87     6704.48    111.06 o 
   5   1   0     2820.67     2744.48     53.51 o 
   6   1   0     3742.96     3749.15     71.18 o 
   7   1   0     2345.09     2161.10     48.45 o 
   8   1   0      240.21      227.28     15.81 o 
   9   1   0      334.47      346.29     32.54 o 
  10   1   0      320.44      296.70     32.23 o 
  11   1   0       24.04       -9.50     19.22 o 
  12   1   0      221.35      215.29     30.99 o 
  13   1   0       11.13       -2.07     17.46 o 
 -12   2   0        3.75      -18.29     18.29 o 
 -11   2   0       99.46       72.11     23.35 o 
 -10   2   0       36.76      -12.09     16.94 o 
  -9   2   0       28.00       14.77     12.71 o 
  -8   2   0       71.60      106.51     17.87 o 
  -7   2   0       51.06       18.70     12.40 o 
  -6   2   0      123.24      139.67     21.07 o 
  -5   2   0     1355.75     1244.88     58.78 o 
  -4   2   0     2139.84     2059.35     40.16 o 
  -3   2   0     9334.36     9853.56    157.88 o 
  -2   2   0    35457.60    36385.65    559.35 o 
  -1   2   0    17131.09    17357.90    268.76 o 
   0   2   0    13686.32    15051.46    316.54 o 
   1   2   0     2954.97     3037.58     50.41 o 
   2   2   0     2783.52     2607.64     45.51 o 
   3   2   0       17.65       42.25      7.13 o 
   4   2   0      473.87      531.93     17.36 o 
   5   2   0     1081.44      858.70     24.48 o 
   6   2   0     9782.39    10002.28    166.02 o 
   7   2   0     1028.96      975.95     30.06 o 
   8   2   0     2290.81     2272.67     53.00 o 
   9   2   0       27.04       23.86     12.40 o 
  10   2   0      665.41      680.08     46.28 o 
  11   2   0      703.42      691.13     48.97 o 
  12   2   0       38.39        7.54     23.66 o 
  13   2   0      262.68      196.70     32.65 o 
 -11   3   0       20.25        0.41     19.11 o 
 -10   3   0       80.77       47.83     21.38 o 
  -9   3   0       72.36       53.41     15.50 o 
  -8   3   0      115.37       95.35     16.12 o 
  -7   3   0      337.32      292.26     20.97 o 
  -6   3   0       64.80       99.69     15.19 o 
  -5   3   0     1537.40     1574.21     56.82 o 
  -4   3   0     8900.91     9566.98    155.62 o 
  -1   3   0      314.06      319.88     10.84 o 
   0   3   0     1905.22     1871.53     46.18 o 
   1   3   0     2323.35     2379.23     42.75 o 
   2   3   0        2.71        4.61      3.93 o 
   3   3   0     3715.16     3944.06     52.83 o 
   4   3   0     1543.48     1553.86     34.30 o 
   5   3   0     3297.84     3357.20     64.15 o 
   6   3   0     8462.09     9415.28    157.85 o 
   7   3   0    11407.52    12131.66    201.35 o 
   8   3   0       16.76       30.68     12.50 o 
   9   3   0     2899.69     2958.84     67.15 o 
  10   3   0      966.15      886.69     33.89 o 
  11   3   0       36.87       23.35     22.73 o 
  12   3   0      544.42      541.44     46.08 o 
  13   3   0       83.44       58.06     28.00 o 
 -11   4   0      134.34      114.57     24.90 o 
 -10   4   0        0.07      -12.91     12.91 o 
  -9   4   0      154.15      139.05     19.84 o 
  -8   4   0      105.57       80.17     16.01 o 
  -7   4   0       19.93       18.49     13.74 o 
  -6   4   0      184.30      128.21     16.32 o 
  -5   4   0        8.73       -0.21     11.26 o 
  -4   4   0     1017.97     1061.97     24.57 o 
  -3   4   0     7762.27     7926.09    129.88 o 
  -2   4   0     3044.37     2974.20     53.56 o 
  -1   4   0      121.95      109.20      9.04 o 
   1   4   0     1101.02     1194.53     27.32 o 
   2   4   0    26586.79    27112.65    406.03 o 
   3   4   0    10964.16    11450.53    380.48 o 
   4   4   0     2692.13     2977.52     42.68 o 
   5   4   0     2325.33     2078.56     45.15 o 
   6   4   0     1545.70     1577.62     39.36 o 
   7   4   0     3470.25     3795.23     76.14 o 
   8   4   0     6099.71     6152.92    114.47 o 
   9   4   0      381.95      359.20     22.93 o 
  10   4   0     1301.56     1276.27     41.74 o 
  11   4   0     2036.40     2004.59     82.13 o 
  12   4   0        1.48        5.99     23.55 o 
  13   4   0      756.95      677.08     53.31 o 
  14   4   0       74.66       58.27     26.55 o 
 -10   5   0       53.48       70.15     17.46 o 
  -9   5   0      295.55      283.79     24.38 o 
  -8   5   0        3.62      -14.05     14.05 o 
  -7   5   0      322.64      308.58     23.14 o 
  -6   5   0      199.12      156.82     16.84 o 
  -5   5   0       86.28       48.45     13.84 o 
  -4   5   0       38.36       16.63     11.67 o 
  -3   5   0     1830.59     1961.54     34.90 o 
  -2   5   0      634.44      756.85     18.49 o 
  -1   5   0       17.12       21.82      5.84 o 
   1   5   0      853.96      812.40     26.76 o 
   2   5   0     1985.13     1949.60     40.50 o 
   3   5   0     5669.11     5467.78     73.70 o 
   4   5   0    10172.40    10667.81    166.69 o 
   5   5   0     1703.32     1672.04     39.05 o 
   6   5   0    11280.69    12198.09    201.24 o 
   7   5   0    12729.75    13413.51    222.32 o 
   8   5   0        8.29       -1.76     14.05 o 
   9   5   0     2768.79     2719.38     64.46 o 
  10   5   0     1437.43     1401.17     44.22 o 
  11   5   0      162.98      148.66     18.80 o 
  12   5   0     1501.97     1483.81     72.63 o 
  13   5   0      102.60       84.09     29.03 o 
  14   5   0      274.74      302.28     41.32 o 
 -10   6   0       38.30       31.30     15.70 o 
  -9   6   0      261.27      307.44     25.83 o 
  -8   6   0      311.28      305.28     24.69 o 
  -7   6   0        1.48      -12.81     12.81 o 
  -6   6   0        0.23        2.38     12.19 o 
  -5   6   0       35.52       43.49     13.33 o 
  -4   6   0       11.16      -10.12     11.78 o 
  -3   6   0       11.44       19.94     11.47 o 
  -2   6   0     1807.06     1858.99     34.28 o 
  -1   6   0       58.44       53.44      7.37 o 
   0   6   0     1941.89     2093.43     43.91 o 
   1   6   0      279.99      229.02     13.59 o 
   2   6   0     1292.79     1218.08     31.26 o 
   3   6   0    10204.29    10244.68    164.75 o 
   4   6   0      695.89      607.85     16.04 o 
   5   6   0     6589.19     7039.92     94.42 o 
   6   6   0       41.71       24.48      9.92 o 
   7   6   0     2271.22     2477.02     57.13 o 
   8   6   0     7363.05     7423.61    135.44 o 
   9   6   0      651.61      680.49     30.27 o 
  10   6   0     1594.29     1676.59     49.90 o 
  11   6   0     1016.97     1036.70     39.98 o 
  12   6   0        9.43        0.00     15.08 o 
  13   6   0      205.29      205.69     32.96 o 
  14   6   0      208.67      269.12     41.01 o 
  -9   7   0       43.29       74.07     18.70 o 
  -8   7   0      147.85      132.96     20.87 o 
  -7   7   0      520.23      556.83     31.10 o 
  -6   7   0        2.51        6.30     11.98 o 
  -5   7   0      626.35      593.40     28.93 o 
  -4   7   0      784.53      697.95     30.27 o 
  -3   7   0        5.24      -10.33     11.67 o 
  -2   7   0        1.36        6.51      7.52 o 
  -1   7   0      835.39      898.80     22.34 o 
   0   7   0      147.50      123.12      9.92 o 
   1   7   0       79.63       92.73      8.37 o 
   2   7   0       71.19      100.34     11.77 o 
   3   7   0      729.51      746.04     25.14 o 
   4   7   0     9060.86     9061.10    149.62 o 
   5   7   0      213.53      168.70     13.33 o 
   6   7   0     2352.15     2495.20     41.27 o 
   7   7   0      566.76      537.41     24.07 o 
   8   7   0       29.80       29.34     12.91 o 
   9   7   0     2983.76     3030.75     70.87 o 
  10   7   0      360.00      450.84     26.65 o 
  11   7   0      301.33      317.88     23.86 o 
  12   7   0      993.04     1057.77     41.74 o 
  13   7   0      197.03      189.26     22.11 o 
  14   7   0      296.11      343.50     42.15 o 
  -8   8   0      286.51      300.52     44.01 o 
  -7   8   0      121.86      109.20     33.16 o 
  -6   8   0     1198.58     1140.31     43.39 o 
  -5   8   0       72.81       61.57     14.98 o 
  -4   8   0        2.64       -9.71     12.60 o 
  -3   8   0      782.04      757.66     31.20 o 
  -2   8   0      243.44      236.78     18.18 o 
  -1   8   0      641.81      612.00     19.25 o 
   0   8   0       21.19        9.47      9.71 o 
   1   8   0      258.17      229.26     11.73 o 
   2   8   0       97.58       82.42     14.20 o 
   3   8   0      747.57      800.65     28.23 o 
   4   8   0      198.92      187.68     15.58 o 
   5   8   0     3618.39     3653.86     71.85 o 
   6   8   0        0.35       -6.10      6.10 o 
   7   8   0      236.48      207.44     16.32 o 
   8   8   0     1679.98     1752.93     48.55 o 
   9   8   0       17.82       28.10     15.08 o 
  10   8   0     2150.52     2354.70     63.02 o 
  11   8   0      747.79      761.17     34.81 o 
  12   8   0       37.84       38.22     17.36 o 
  13   8   0      763.64      852.91     39.77 o 
  14   8   0      290.58      318.50     41.32 o 
  -7   9   0      697.96      836.69     66.84 o 
  -6   9   0        4.05        7.44     29.75 o 
  -5   9   0     1151.07     1142.38     70.97 o 
  -4   9   0      474.16      485.24     46.49 o 
  -3   9   0        7.71      -11.05     23.97 o 
  -2   9   0     2186.40     2224.84     91.12 o 
  -1   9   0      166.93      143.60     28.20 o 
   0   9   0      134.30      121.20     15.31 o 
   1   9   0        5.64       -2.71     22.16 o 
   2   9   0     1079.82     1116.29     26.58 o 
   3   9   0       23.68       -0.55     14.82 o 
   4   9   0       13.93        6.92     11.18 o 
   5   9   0       11.52      -11.03     11.03 o 
   6   9   0        9.74       -7.54     15.50 o 
   7   9   0      512.33      423.36     34.40 o 
   8   9   0        4.05       -9.19     10.43 o 
   9   9   0     1373.90     1451.89     45.56 o 
  10   9   0      674.15      623.05     31.20 o 
  11   9   0      262.58      273.97     24.48 o 
  12   9   0     1062.36     1143.93     45.35 o 
  13   9   0       67.95       99.28     19.53 o 
  -6  10   0     1086.65     1162.01     78.31 o 
  -5  10   0      463.40      394.12     48.24 o 
  -4  10   0       83.35      108.89     33.37 o 
  -3  10   0      220.61      185.54     31.82 o 
  -2  10   0      234.12      299.08     37.71 o 
  -1  10   0      950.56      938.66     57.44 o 
   0  10   0      283.57      292.07     29.44 o 
   1  10   0       11.70      -10.92     10.92 o 
   2  10   0      178.73      163.74     29.18 o 
   3  10   0       43.90       48.24     12.58 o 
   4  10   0        0.13      -10.53     10.53 o 
   5  10   0      274.57      241.04     18.72 o 
   6  10   0       84.30       43.80     19.94 o 
   7  10   0      236.29      292.26     31.72 o 
   9  10   0       41.39       15.08     12.50 o 
  10  10   0      531.62      577.80     29.75 o 
  11  10   0      771.33      750.95     35.64 o 
  12  10   0        8.21       20.56     16.12 o 
  13  10   0      482.02      471.70     31.51 o 
  -5  11   0      797.81      803.74     67.25 o 
  -4  11   0      823.22      874.19     66.84 o 
  -3  11   0       92.36      141.84     31.51 o 
  -2  11   0      282.75      348.15     40.60 o 
  -1  11   0        3.32       -6.61     21.69 o 
   0  11   0       28.35        7.75     20.97 o 
   1  11   0      161.56      113.94     27.94 o 
   2  11   0       87.17       79.00     14.48 o 
   3  11   0      173.23      187.21     30.99 o 
   4  11   0        4.25       -8.03     14.98 o 
   5  11   0       26.45        5.68     12.42 o 
   6  11   0       62.84       -1.96     19.63 o 
   7  11   0      121.18      105.79     24.90 o 
   8  11   0       18.07        1.96     19.63 o 
   9  11   0      401.92      397.74     37.60 o 
  10  11   0       85.81       53.82     22.42 o 
  11  11   0      460.71      412.61     41.53 o 
  12  11   0      454.06      443.19     45.15 o 
  13  11   0       31.78       15.60     22.93 o 
  -4  12   0      261.56      275.94     42.98 o 
  -3  12   0      331.95      468.09     47.62 o 
  -2  12   0       24.78       17.87     23.55 o 
  -1  12   0      723.77      809.73     58.58 o 
   0  12   0      457.82      542.16     48.24 o 
   1  12   0      238.70      249.18     36.26 o 
   2  12   0     1018.50      940.94     37.68 o 
   3  12   0       32.26       26.85     12.41 o 
   4  12   0        3.15      -11.14     11.14 o 
   5  12   0      133.17       89.36     22.83 o 
   6  12   0        8.89      -16.63     16.63 o 
   7  12   0        3.83      -20.97     20.97 o 
   8  12   0        1.35      -19.22     19.22 o 
   9  12   0        2.00      -21.49     21.49 o 
  10  12   0       31.67       -5.06     16.63 o 
  11  12   0       53.60       32.34     21.90 o 
  12  12   0       29.54      -19.84     19.84 o 
  -2  13   0      218.07      216.12     38.84 o 
  -1  13   0      118.53      119.94     33.06 o 
   0  13   0      336.53      387.71     44.73 o 
   1  13   0     1896.71     1895.39     88.95 o 
   2  13   0      105.93      113.02     28.72 o 
   3  13   0      496.63      477.04     28.14 o 
   4  13   0      484.55      485.55     28.78 o 
   5  13   0       46.94        4.13     21.38 o 
   6  13   0      325.21      281.41     35.12 o 
   7  13   0       28.54      -14.88     20.45 o 
   9  13   0       13.30      -21.28     21.28 o 
  10  13   0       47.91       18.49     22.11 o 
  -1  14   0      150.11      146.90     32.75 o 
   0  14   0      614.79      657.66     56.61 o 
   1  14   0       66.27       60.75     31.20 o 
   2  14   0      781.22      827.50     60.02 o 
   3  14   0      199.24      170.87     33.37 o 
   4  14   0      103.23      100.87     19.30 o 
   5  14   0      475.97      485.75     43.29 o 
   6  14   0       12.47      -18.39     18.39 o 
   7  14   0      119.67       92.25     27.38 o 
   8  14   0       48.16      -10.33     22.11 o 
   9  14   0       20.07      -20.35     20.35 o 
  10  14   0        0.14      -15.91     21.28 o 
   2  15   0       48.92       95.56     32.65 o 
   3  15   0      612.07      643.30     53.10 o 
   4  15   0      150.61      173.04     29.86 o 
   5  15   0       66.53       73.97     24.69 o 
   6  15   0      356.50      335.34     39.36 o 
   7  15   0       98.31       87.40     28.72 o 
   8  15   0       46.82       26.24     25.83 o 
   9  15   0       53.08       33.99     26.65 o 
  -8 -15   1      210.16      219.94     36.47 o 
  -7 -15   1       33.19       39.15     25.62 o 
  -6 -15   1      159.28      181.72     33.99 o 
  -5 -15   1      392.56      500.22     47.11 o 
  -4 -15   1       57.08       53.62     23.55 o 
  -3 -15   1      619.60      736.28     57.85 o 
  -2 -15   1      527.43      622.95     55.17 o 
 -10 -14   1       45.55       12.09     23.86 o 
  -9 -14   1      194.69      201.76     35.02 o 
  -8 -14   1        5.03      -20.25     20.25 o 
  -7 -14   1      400.43      422.74     45.15 o 
  -6 -14   1      423.44      391.54     42.98 o 
  -5 -14   1      144.07      140.81     28.51 o 
  -4 -14   1      669.24      722.55     36.59 o 
  -3 -14   1       44.98       70.77     29.65 o 
  -2 -14   1     1153.13     1140.52     69.53 o 
  -1 -14   1      968.08      997.96     67.67 o 
   0 -14   1        4.04       11.16     25.31 o 
 -11 -13   1        1.53      -15.60     15.60 o 
 -10 -13   1       32.24      -17.05     18.70 o 
  -9 -13   1        3.45      -20.97     20.97 o 
  -8 -13   1      563.10      505.38     47.11 o 
  -7 -13   1      132.53       86.68     27.27 o 
  -6 -13   1      486.01      470.98     42.98 o 
  -5 -13   1      794.62      766.55     51.86 o 
  -4 -13   1       22.74       24.94     15.31 o 
  -3 -13   1      907.33      951.72     40.57 o 
  -2 -13   1      539.48      571.71     49.17 o 
  -1 -13   1      228.90      220.05     36.88 o 
   0 -13   1      793.94      870.68     63.64 o 
   1 -13   1      134.20      199.90     38.84 o 
   2 -13   1       32.78       44.11     29.03 o 
 -12 -12   1       44.99      -12.91     22.52 o 
 -10 -12   1       38.82        1.24     16.43 o 
  -9 -12   1      124.05       85.13     26.86 o 
  -8 -12   1       14.30      -20.15     20.15 o 
  -7 -12   1      394.82      330.90     36.47 o 
  -6 -12   1      144.89      107.75     25.72 o 
  -5 -12   1      332.46      327.18     36.05 o 
  -4 -12   1     1883.14     1781.64     53.27 o 
  -3 -12   1      313.84      306.53     23.56 o 
  -2 -12   1      915.55      928.23     51.55 o 
  -1 -12   1     1485.27     1532.68     76.34 o 
   0 -12   1      202.22      198.25     35.43 o 
   1 -12   1      533.37      579.35     51.03 o 
   2 -12   1      255.63      283.99     38.84 o 
   3 -12   1       15.74        3.82     23.97 o 
   4 -12   1      675.20      742.16     64.26 o 
 -13 -11   1       47.55       44.32     23.97 o 
 -12 -11   1       12.41      -18.80     18.80 o 
 -11 -11   1       24.43      -17.36     17.36 o 
 -10 -11   1       37.05       17.05     18.49 o 
  -9 -11   1       13.84       -9.61     15.60 o 
  -8 -11   1       16.14      -17.46     17.46 o 
  -7 -11   1        0.67      -17.05     17.05 o 
  -6 -11   1      150.21      117.36     25.00 o 
  -5 -11   1      357.90      378.87     38.90 o 
  -4 -11   1       15.60       14.10     12.96 o 
  -3 -11   1      653.53      666.64     47.01 o 
  -2 -11   1       27.30       19.24     19.16 o 
  -1 -11   1       49.02       13.83     14.32 o 
   0 -11   1      982.18     1068.72     62.71 o 
   1 -11   1     1683.25     1667.18     82.23 o 
   2 -11   1      574.53      617.78     52.17 o 
   3 -11   1      560.42      560.96     50.41 o 
   4 -11   1       37.79       42.77     35.23 o 
   5 -11   1      871.57      911.49     72.32 o 
 -13 -10   1      104.06      123.04     20.04 o 
 -12 -10   1      165.35      189.78     21.38 o 
 -11 -10   1      100.00       74.59     17.36 o 
 -10 -10   1      337.60      309.92     34.19 o 
  -9 -10   1      197.13      186.88     27.27 o 
  -8 -10   1       48.42       26.24     17.46 o 
  -7 -10   1        0.07      -12.60     16.74 o 
  -6 -10   1      167.72      145.35     25.62 o 
  -5 -10   1       48.40       62.08     14.83 o 
  -4 -10   1      509.56      515.88     25.93 o 
  -3 -10   1       27.18        8.62     12.09 o 
  -2 -10   1      293.95      284.64     20.13 o 
  -1 -10   1      411.66      392.89     23.15 o 
   0 -10   1        3.71      -17.72     17.72 o 
   1 -10   1     2548.97     2740.04    104.34 o 
   2 -10   1      759.86      839.58     58.16 o 
   3 -10   1      386.61      433.89     43.70 o 
   4 -10   1      613.90      650.94     56.61 o 
   5 -10   1       48.31      119.84     38.43 o 
   6 -10   1      487.56      518.81     56.92 o 
 -13  -9   1      173.88      176.66     21.69 o 
 -12  -9   1      189.21      175.83     21.49 o 
 -11  -9   1      771.75      803.12     35.85 o 
 -10  -9   1      285.95      306.41     23.04 o 
  -9  -9   1      213.00      235.54     20.25 o 
  -8  -9   1       40.55        6.51      7.23 o 
  -7  -9   1       10.31       -9.30      9.30 o 
  -6  -9   1        3.40      -15.39     15.39 o 
  -5  -9   1      252.15      290.71     19.69 o 
  -4  -9   1        8.67        0.00     13.95 o 
  -3  -9   1      281.64      278.25     25.52 o 
  -2  -9   1      219.59      199.45     17.27 o 
  -1  -9   1       31.07       -4.28     12.33 o 
   0  -9   1     3786.80     3731.79    118.08 o 
   1  -9   1      318.91      309.30     37.29 o 
   2  -9   1     3913.59     3949.05    130.37 o 
   3  -9   1     1585.20     1700.04     80.89 o 
   4  -9   1      253.97      245.25     37.81 o 
   5  -9   1     1683.18     1774.42     89.67 o 
   6  -9   1     1155.50     1141.97     74.49 o 
   7  -9   1        0.31      -25.21     35.23 o 
 -14  -8   1       52.01       77.79     29.65 o 
 -13  -8   1      279.65      328.21     26.96 o 
 -12  -8   1      762.84      750.74     35.64 o 
 -11  -8   1        5.51       12.50     13.95 o 
 -10  -8   1     1539.43     1493.63     47.83 o 
  -9  -8   1      779.54      804.87     32.85 o 
  -8  -8   1       16.52      -10.54     10.54 o 
  -7  -8   1      404.72      432.96     33.37 o 
  -6  -8   1        0.20       -1.34      8.88 o 
  -5  -8   1      124.19      109.38     14.51 o 
  -4  -8   1      493.80      504.50     22.37 o 
  -3  -8   1        0.77      -10.68     16.68 o 
  -2  -8   1      413.60      403.01     14.72 o 
  -1  -8   1      930.95     1037.76     24.28 o 
   0  -8   1        0.75        3.71      6.57 o 
   1  -8   1     1612.69     1609.78     33.46 o 
   2  -8   1      789.36      760.86     28.93 o 
   3  -8   1       27.26        0.93     26.45 o 
   4  -8   1       32.38       38.64     24.90 o 
   5  -8   1      271.14      285.44     38.43 o 
   6  -8   1      646.54      728.11     58.16 o 
   7  -8   1     1227.77     1237.53     76.55 o 
   8  -8   1       26.12       19.11     31.30 o 
 -14  -7   1      578.93      692.58     55.99 o 
 -13  -7   1      307.17      300.52     25.62 o 
 -12  -7   1      209.39      220.15     22.21 o 
 -11  -7   1     1026.75     1029.15     39.57 o 
 -10  -7   1       89.93       65.39     15.08 o 
  -9  -7   1     1050.30      988.24     35.85 o 
  -8  -7   1      870.80      784.31     30.06 o 
  -7  -7   1       19.49       14.26     10.02 o 
  -6  -7   1     2082.40     2091.58     44.62 o 
  -5  -7   1      212.84      227.63     11.40 o 
  -4  -7   1        3.51       -8.95      8.95 o 
  -3  -7   1     1551.13     1559.73     39.39 o 
  -2  -7   1       37.59       56.54     10.28 o 
  -1  -7   1       30.01       10.33      6.43 o 
   0  -7   1      307.99      316.02     27.79 o 
   1  -7   1      237.14      216.82     11.72 o 
   2  -7   1     3066.69     3109.04     52.25 o 
   3  -7   1     1153.44     1149.09     36.57 o 
   4  -7   1       31.06       48.35     14.36 o 
   5  -7   1       65.23       43.70     13.33 o 
   6  -7   1      829.85      835.14     35.95 o 
   7  -7   1       28.65       43.29     16.01 o 
   8  -7   1      845.31      871.51     40.29 o 
   9  -7   1       51.23       17.15     32.34 o 
 -14  -6   1       59.68       67.56     28.72 o 
 -13  -6   1      338.37      358.17     41.53 o 
 -12  -6   1      538.23      598.67     31.61 o 
 -11  -6   1       63.15       55.79     16.32 o 
 -10  -6   1     1059.04     1046.20     38.02 o 
  -9  -6   1      390.86      422.74     24.79 o 
  -8  -6   1      887.37      815.93     30.99 o 
  -7  -6   1     1911.91     1742.60     44.73 o 
  -6  -6   1       14.05       23.97     10.02 o 
  -5  -6   1      464.46      351.10     23.92 o 
  -4  -6   1        8.54       45.64     30.79 o 
  -3  -6   1      178.21      227.39     48.14 o 
  -2  -6   1      344.88      287.03     14.94 o 
  -1  -6   1       14.60       22.31      5.73 o 
   0  -6   1       38.58       22.16     17.77 o 
   1  -6   1        5.12        4.01      6.13 o 
   2  -6   1      174.08      179.23     13.69 o 
   3  -6   1       35.72       39.37      8.08 o 
   4  -6   1       19.27       17.98     12.09 o 
   5  -6   1       28.76       22.62     12.91 o 
   6  -6   1       31.57       30.79     13.74 o 
   7  -6   1      890.94      869.54     37.19 o 
   8  -6   1       55.69       87.81     19.73 o 
   9  -6   1      523.89      559.21     33.47 o 
 -14  -5   1      869.65      965.52     66.01 o 
 -13  -5   1      101.14      116.32     28.41 o 
 -12  -5   1      564.14      621.71     47.73 o 
 -11  -5   1     1206.21     1215.21     42.36 o 
 -10  -5   1       81.74       81.51     15.91 o 
  -9  -5   1     1988.65     1815.74     49.59 o 
  -8  -5   1     6031.23     6504.27    120.87 o 
  -7  -5   1      463.37      533.28     23.76 o 
  -6  -5   1     4237.60     4570.86     86.26 o 
  -5  -5   1      985.11      933.59     26.65 o 
  -4  -5   1       11.33       -4.77      7.54 o 
  -3  -5   1     9859.08    10124.98    129.16 o 
  -2  -5   1      450.75      403.21     16.25 o 
  -1  -5   1     1908.49     1773.68     39.12 o 
   0  -5   1       28.96       38.11     11.57 o 
   1  -5   1       88.85      116.22      8.02 o 
   2  -5   1      337.62      272.56     11.36 o 
   3  -5   1     1286.13     1256.68     26.25 o 
   4  -5   1       67.81       35.95     12.29 o 
   5  -5   1      662.79      591.64     26.86 o 
   6  -5   1      315.32      366.74     23.04 o 
   7  -5   1      182.96      212.09     20.04 o 
   8  -5   1     1666.78     1652.10     52.58 o 
   9  -5   1      138.13      130.37     20.97 o 
  10  -5   1      249.32      233.06     23.86 o 
 -14  -4   1      118.59      142.46     33.89 o 
 -13  -4   1      886.38      922.95     61.88 o 
 -12  -4   1     1151.57     1115.93     63.02 o 
 -11  -4   1      387.09      364.78     37.29 o 
 -10  -4   1     3132.98     2857.40     68.08 o 
  -9  -4   1     1775.45     1778.24     48.45 o 
  -8  -4   1      171.24      141.43     15.70 o 
  -7  -4   1    12713.01    13151.21    217.57 o 
  -6  -4   1     3152.65     3465.78     68.70 o 
  -5  -4   1      251.10      256.00     13.84 o 
  -4  -4   1     3493.50     3267.42     69.42 o 
  -3  -4   1      801.51      869.91     17.31 o 
  -2  -4   1    17584.21    18150.29    276.45 o 
  -1  -4   1      141.44      128.28     10.10 o 
   0  -4   1     6265.19     6543.22    148.35 o 
   1  -4   1      492.39      500.24     17.30 o 
   2  -4   1      909.27      965.91     20.20 o 
   3  -4   1      301.90      275.31     10.80 o 
   4  -4   1     1216.58     1185.96     39.57 o 
   5  -4   1       57.85       37.29     12.29 o 
   6  -4   1     1117.58     1097.03     36.78 o 
   7  -4   1     1295.83     1346.10     43.29 o 
   8  -4   1      961.10     1023.58     39.77 o 
   9  -4   1     1940.45     1863.68     56.82 o 
  10  -4   1      130.95      116.53     19.01 o 
  11  -4   1      179.90      155.48     29.24 o 
 -13  -3   1      324.30      314.99     40.81 o 
 -12  -3   1      408.80      402.18     41.43 o 
 -11  -3   1     1409.52     1386.08     68.60 o 
 -10  -3   1      109.71      117.05     17.67 o 
  -9  -3   1     1781.82     1810.58     48.55 o 
  -8  -3   1     3269.96     3142.22     67.67 o 
  -7  -3   1      431.26      451.15     21.07 o 
  -6  -3   1    15898.50    16823.60    269.01 o 
  -5  -3   1    11778.88    12439.73    200.62 o 
  -4  -3   1      508.86      466.75     16.22 o 
  -3  -3   1    15967.51    15509.79    235.05 o 
  -2  -3   1     2574.20     2762.70     38.77 o 
  -1  -3   1     8815.93     8960.00    140.28 o 
   0  -3   1     8922.85     9261.46    138.85 o 
   1  -3   1     1414.37     1380.86     28.93 o 
   2  -3   1       39.84       38.34      5.24 o 
   3  -3   1      683.87      786.75     17.63 o 
   4  -3   1     1490.05     1595.83     34.61 o 
   5  -3   1      151.81      143.78      9.02 o 
   6  -3   1       34.00       -1.86     12.40 o 
   7  -3   1      145.05      155.17     16.63 o 
   8  -3   1       29.19       34.71     14.15 o 
   9  -3   1       13.72        3.00     13.12 o 
  10  -3   1      332.58      371.29     36.36 o 
  11  -3   1      231.69      221.18     31.72 o 
 -13  -2   1      520.16      457.55     45.97 o 
 -12  -2   1      327.32      245.98     36.57 o 
 -11  -2   1       69.82       63.53     25.10 o 
 -10  -2   1     1865.36     1958.51     79.75 o 
  -9  -2   1     1001.53      994.75     33.47 o 
  -8  -2   1      550.92      470.57     21.80 o 
  -7  -2   1     5173.89     5350.11     98.04 o 
  -6  -2   1      149.03      202.69     14.88 o 
  -5  -2   1    14693.97    15013.86    238.64 o 
  -4  -2   1      963.42      787.31     21.28 o 
  -3  -2   1     8661.61     9198.23    146.59 o 
  -2  -2   1    16122.36    16544.77    317.83 o 
  -1  -2   1    16185.91    16698.44    205.90 o 
   0  -2   1    23421.41    24906.45    963.30 o 
   1  -2   1    19156.50    20295.34    247.91 o 
   2  -2   1    27782.12    29800.25    578.47 o 
   3  -2   1      540.52      565.48     13.60 o 
   4  -2   1     1405.06     1360.24     25.49 o 
   5  -2   1       29.30       36.57      6.79 o 
   6  -2   1       12.03       -6.53      6.53 o 
   7  -2   1      428.81      428.73     22.93 o 
   8  -2   1       34.99       33.89     13.22 o 
   9  -2   1      176.80      167.26     17.46 o 
  10  -2   1      193.91      194.94     28.93 o 
  11  -2   1        2.12      -14.57     19.63 o 
  12  -2   1       19.55       -6.41     20.04 o 
 -13  -1   1       26.70       17.77     20.45 o 
 -12  -1   1      192.08      192.67     30.58 o 
 -11  -1   1      833.20      887.11     55.37 o 
 -10  -1   1        8.45      -19.53     19.53 o 
  -9  -1   1     1776.90     1776.38     71.18 o 
  -8  -1   1     1393.61     1341.97     37.09 o 
  -7  -1   1     1754.06     1760.68     42.36 o 
  -6  -1   1    12934.32    13554.63    218.91 o 
  -5  -1   1      232.74      206.62     12.71 o 
  -4  -1   1     4656.00     4751.75     82.03 o 
  -3  -1   1     4031.46     4436.56     75.21 o 
  -2  -1   1       45.71       27.58      4.86 o 
  -1  -1   1    19776.28    18053.18    363.54 o 
   0  -1   1    18556.11    19798.67    452.80 o 
   1  -1   1      562.00      480.53     38.95 o 
   2  -1   1     1040.46      970.57     17.12 o 
   3  -1   1       81.46       57.52      8.94 o 
   4  -1   1     8763.35     8720.85    219.89 o 
   5  -1   1      844.06     1000.03     21.53 o 
   6  -1   1       21.01       -3.39      8.73 o 
   7  -1   1        5.07        6.41      8.99 o 
   8  -1   1       36.11       11.47      7.33 o 
   9  -1   1       19.05        1.96     10.85 o 
  10  -1   1       44.43       19.11     19.53 o 
  11  -1   1      189.69      169.63     30.58 o 
  12  -1   1        0.15      -16.74     16.74 o 
 -13   0   1       43.30       15.50     20.56 o 
 -12   0   1      187.96      143.60     27.58 o 
 -11   0   1       52.16       26.86     21.49 o 
 -10   0   1      800.08      769.02     48.14 o 
  -9   0   1       88.07       94.94     23.04 o 
  -8   0   1     1429.41     1450.03     61.06 o 
  -7   0   1      894.69      733.80     24.28 o 
  -6   0   1        3.57        1.34      8.57 o 
  -5   0   1    16734.93    17122.37    269.63 o 
  -4   0   1    10791.99    11417.81    181.93 o 
  -3   0   1     2849.06     2818.04     50.41 o 
  -2   0   1    32003.33    32948.23    503.73 o 
  -1   0   1     8768.67    10041.23    158.27 o 
   4   0   1     6738.69     6274.78    104.56 o 
   5   0   1     1594.01     1773.86     30.83 o 
   6   0   1     2686.98     3114.33     95.71 o 
   7   0   1      443.70      434.56     15.41 o 
   8   0   1       31.44       24.59     11.57 o 
   9   0   1       57.88       32.54     19.73 o 
  10   0   1       75.45       76.96     23.24 o 
  11   0   1        0.23      -17.87     17.87 o 
  12   0   1       82.75       53.62     21.69 o 
  13   0   1       18.52        0.62     17.56 o 
 -12   1   1       22.13       -2.17     16.63 o 
 -11   1   1      252.54      183.27     28.31 o 
 -10   1   1      104.36       36.78     21.07 o 
  -9   1   1     1599.58     1638.77     70.04 o 
  -8   1   1      420.22      414.58     34.40 o 
  -7   1   1       91.05       83.27     20.66 o 
  -6   1   1     8534.94     8715.47    145.94 o 
  -5   1   1     3751.72     3780.66     68.97 o 
  -4   1   1    21076.14    22115.25    343.50 o 
  -3   1   1    44570.40    44864.59    687.00 o 
  -2   1   1    62287.33    58578.83   1201.27 o 
  -1   1   1    17373.36    17192.21    359.31 o 
   0   1   1    19288.23    19835.45    469.53 o 
   1   1   1      721.94      779.15     15.39 o 
   2   1   1    14375.58    14458.26    179.86 o 
   3   1   1      221.80      265.91      8.16 o 
   4   1   1     1119.26     1230.81     21.80 o 
   5   1   1     3116.76     2828.47     42.87 o 
   6   1   1      117.81      145.66     11.36 o 
   7   1   1      227.24      252.76     12.60 o 
   8   1   1      892.49      922.30     32.90 o 
   9   1   1       16.18        0.41     18.49 o 
  10   1   1      110.05      114.98     25.10 o 
  11   1   1       15.04      -20.35     20.56 o 
  12   1   1        3.71      -15.08     15.08 o 
  13   1   1       30.09       39.88     20.76 o 
 -12   2   1        5.91      -12.91     15.70 o 
 -11   2   1       43.58       28.93     19.32 o 
 -10   2   1      355.95      301.56     33.58 o 
  -9   2   1        7.29      -11.16     11.16 o 
  -8   2   1      121.18       90.81     22.93 o 
  -7   2   1      916.99      849.60     45.25 o 
  -6   2   1      236.31      281.10     26.14 o 
  -5   2   1     8119.65     8215.53    168.29 o 
  -4   2   1    16591.30    17194.38    372.01 o 
  -3   2   1      197.13      142.87     15.60 o 
  -2   2   1    21716.56    22344.28    467.26 o 
  -1   2   1     1821.46     1533.50     28.83 o 
   0   2   1     3598.07     2472.16     60.95 o 
   1   2   1    13235.40    13736.35    316.43 o 
   2   2   1     6605.24     7168.34    114.67 o 
   3   2   1      296.12      431.31     14.36 o 
   4   2   1     6439.35     6597.35     85.85 o 
   5   2   1      112.83       94.11      6.72 o 
   6   2   1     1943.06     1707.58     30.17 o 
   7   2   1       85.01       84.40      8.78 o 
   8   2   1     1125.26     1182.88     35.23 o 
   9   2   1      609.56      607.62     33.37 o 
  10   2   1        1.07      -17.77     18.60 o 
  11   2   1       93.86       78.10     23.66 o 
  12   2   1       93.62       71.08     23.24 o 
  13   2   1        5.76       -9.30     16.63 o 
 -11   3   1        5.95      -17.98     17.98 o 
 -10   3   1      143.11       78.62     23.14 o 
  -9   3   1      164.96      158.78     19.01 o 
  -8   3   1      240.46      218.60     28.00 o 
  -7   3   1        4.57       -8.78     16.12 o 
  -6   3   1     3731.95     3565.99    104.75 o 
  -5   3   1      516.41      502.28     31.10 o 
  -4   3   1     2294.35     2422.99     72.52 o 
  -3   3   1     7260.23     7226.19    167.46 o 
  -2   3   1      590.47      608.97     14.48 o 
  -1   3   1    31111.61    31904.06   1146.15 o 
   0   3   1      607.45      750.10     48.14 o 
   1   3   1     3543.65     3882.11     96.70 o 
   2   3   1   116581.00   101342.88   1523.59 o 
   3   3   1       30.21        8.07      8.11 o 
   4   3   1     4505.78     4340.28     76.76 o 
   5   3   1     2453.71     2264.82     47.32 o 
   6   3   1      261.90      195.77      8.57 o 
   7   3   1     9979.49    10305.08    134.51 o 
   8   3   1     3349.06     3336.64     70.46 o 
   9   3   1       10.34      -11.78     11.78 o 
  10   3   1      612.65      567.99     27.27 o 
  11   3   1      197.08      148.04     27.69 o 
  12   3   1       50.93        9.40     22.62 o 
  13   3   1       26.00       11.57     24.28 o 
 -11   4   1        0.89      -15.08     15.08 o 
 -10   4   1       44.36       15.08     14.57 o 
  -9   4   1        3.38      -13.02     13.02 o 
  -8   4   1       20.54       -5.68     14.05 o 
  -7   4   1      790.44      697.23     42.15 o 
  -6   4   1      218.86      231.82     25.31 o 
  -5   4   1     2038.27     2037.65     69.42 o 
  -4   4   1      772.46      860.25     39.05 o 
  -3   4   1      680.06      758.80     34.09 o 
  -2   4   1     6531.86     6621.79    108.95 o 
  -1   4   1        3.12       15.48      4.99 o 
   0   4   1     4569.45     5078.37     84.49 o 
   1   4   1     9865.01     9930.69    233.37 o 
   2   4   1     2001.77     2166.99     62.81 o 
   3   4   1    16126.12    17627.46    216.81 o 
   4   4   1    11609.15    11726.47    260.44 o 
   5   4   1     3169.84     3459.68     87.61 o 
   6   4   1    16603.42    18059.48    287.92 o 
   7   4   1     2648.00     2388.07     54.96 o 
   8   4   1     4388.56     4577.16     90.81 o 
   9   4   1     2603.50     2528.05     61.16 o 
  10   4   1      120.21      117.25     17.98 o 
  11   4   1      614.05      633.38     30.06 o 
  12   4   1      219.35      196.80     31.20 o 
  13   4   1        0.60      -23.24     23.24 o 
  14   4   1       37.27       19.42     25.21 o 
 -10   5   1       15.08       -6.30     14.05 o 
  -9   5   1       94.35       78.41     18.08 o 
  -8   5   1       30.04       -0.10     13.53 o 
  -7   5   1        0.14       -5.48     12.50 o 
  -6   5   1      316.80      301.25     27.79 o 
  -5   5   1       11.51      -13.02     16.94 o 
  -4   5   1       52.41       37.40     15.70 o 
  -3   5   1       17.37        7.95      5.37 o 
  -2   5   1      489.80      534.88     16.14 o 
  -1   5   1     3397.20     3194.06     57.85 o 
   0   5   1     2706.79     2875.33     52.91 o 
   1   5   1     4208.99     4609.09    117.05 o 
   2   5   1    11690.94    11818.64    279.86 o 
   3   5   1     1250.82     1290.98     29.76 o 
   4   5   1     7552.89     8164.02    105.89 o 
   5   5   1     6256.64     6782.89    117.77 o 
   6   5   1      214.16      259.92     17.46 o 
   7   5   1     4701.94     4858.68     93.60 o 
   8   5   1     5981.00     6234.74    116.94 o 
   9   5   1      102.95      105.58     16.53 o 
  10   5   1     1944.56     1981.96     54.86 o 
  11   5   1      604.43      610.55     30.37 o 
  12   5   1      261.91      265.09     35.74 o 
  13   5   1      488.15      446.91     45.46 o 
  14   5   1       11.20        0.83     23.35 o 
 -10   6   1       69.89       61.67     17.87 o 
  -9   6   1        1.94      -14.36     14.36 o 
  -8   6   1      164.41      164.26     20.35 o 
  -7   6   1       10.39       -9.81     12.19 o 
  -6   6   1      309.00      318.40     23.35 o 
  -5   6   1        0.21      -11.16     11.16 o 
  -4   6   1      145.73      105.79     18.70 o 
  -3   6   1      472.56      448.87     29.65 o 
  -2   6   1     3758.91     3709.50     67.81 o 
  -1   6   1      755.47      725.47     20.93 o 
   0   6   1     3612.97     3588.53     65.28 o 
   1   6   1     3881.13     4026.02    106.51 o 
   2   6   1      660.07      740.03     23.04 o 
   3   6   1    16442.20    17257.77    266.67 o 
   4   6   1     5618.65     6129.41     83.63 o 
   5   6   1      537.70      578.50     15.52 o 
   6   6   1     3038.62     3043.76     64.05 o 
   7   6   1     1623.56     1638.88     43.91 o 
   8   6   1     1579.39     1521.42     43.91 o 
   9   6   1     4868.09     5088.64    102.58 o 
  10   6   1       43.69       44.01     15.60 o 
  11   6   1     1323.68     1327.09     45.25 o 
  12   6   1      666.50      681.83     33.58 o 
  13   6   1        0.02      -11.47     21.90 o 
  14   6   1      242.54      281.31     40.39 o 
  -9   7   1      126.22      136.68     20.35 o 
  -8   7   1       61.22       39.98     17.05 o 
  -7   7   1      266.70      265.19     23.55 o 
  -6   7   1        1.46       -4.24     11.98 o 
  -5   7   1       83.78       73.25     15.81 o 
  -4   7   1        9.48        4.55     13.84 o 
  -3   7   1        1.65      -11.26     12.50 o 
  -2   7   1      140.77      134.19     10.93 o 
  -1   7   1     2739.78     3007.91     58.55 o 
   0   7   1      547.98      435.17     14.72 o 
   1   7   1      928.39      963.25     37.97 o 
   2   7   1     1646.06     1563.65     38.57 o 
   3   7   1      569.31      595.59     36.78 o 
   4   7   1    16408.12    17242.13    268.12 o 
   5   7   1     3889.23     4122.26     61.02 o 
   6   7   1      368.05      400.32     19.63 o 
   7   7   1      873.10      880.29     31.30 o 
   8   7   1     3327.67     3488.40     76.34 o 
   9   7   1      180.76      170.87     19.11 o 
  10   7   1     1771.65     1857.99     53.82 o 
  11   7   1      313.03      345.36     25.31 o 
  12   7   1      262.31      293.29     23.86 o 
  13   7   1      458.06      531.73     31.51 o 
  14   7   1       15.95       -9.71     23.66 o 
  -8   8   1      273.70      326.97     27.17 o 
  -7   8   1      185.17      133.99     19.73 o 
  -6   8   1        0.06      -10.43     13.02 o 
  -5   8   1      197.69      202.07     20.25 o 
  -4   8   1      121.31      127.07     17.46 o 
  -3   8   1      142.55       96.39     16.53 o 
  -2   8   1       78.34       50.10     12.60 o 
  -1   8   1      304.96      360.65     16.01 o 
   0   8   1      848.70      789.43     21.75 o 
   1   8   1      504.73      463.24     16.06 o 
   2   8   1       17.53       16.74      9.51 o 
   3   8   1     2579.37     2535.97     55.77 o 
   4   8   1     3092.38     3038.26     63.07 o 
   5   8   1     1792.53     1729.38     42.02 o 
   6   8   1     1344.75     1260.77     36.47 o 
   7   8   1      459.65      510.86     23.55 o 
   8   8   1     2432.82     2534.15     61.57 o 
   9   8   1     3605.22     3789.65     84.20 o 
  10   8   1       46.25       66.63     17.67 o 
  11   8   1      809.14      902.50     38.12 o 
  12   8   1      501.58      544.43     31.51 o 
  13   8   1       16.43       23.76     16.63 o 
  14   8   1      506.90      589.68     53.62 o 
  -7   9   1      201.12      194.01     40.70 o 
  -6   9   1      496.84      482.96     50.21 o 
  -5   9   1      111.04       76.03     31.41 o 
  -4   9   1       75.68       41.63     14.57 o 
  -3   9   1      616.59      600.32     29.55 o 
  -2   9   1      276.12      226.55     19.73 o 
  -1   9   1        2.78       17.15     12.60 o 
   0   9   1        8.68        6.56      9.56 o 
   1   9   1      201.68      153.15     31.10 o 
   2   9   1      216.60      220.30     30.79 o 
   3   9   1      760.88      721.73     29.70 o 
   4   9   1      582.42      482.48     22.89 o 
   5   9   1     2488.59     2270.41     82.44 o 
   6   9   1        9.05        3.82     17.87 o 
   7   9   1     1763.43     1731.86     46.70 o 
   8   9   1      648.44      697.43     29.96 o 
   9   9   1      266.06      294.22     22.11 o 
  10   9   1     3212.10     3531.07     83.47 o 
  11   9   1      179.02      179.34     22.00 o 
  12   9   1      660.58      710.14     36.05 o 
  13   9   1      809.87      882.46     41.12 o 
  14   9   1       39.23       67.87     19.32 o 
  -6  10   1        9.53       16.74     32.03 o 
  -5  10   1      488.79      532.66     53.41 o 
  -4  10   1      143.46      124.49     33.16 o 
  -3  10   1      185.53      192.57     32.96 o 
  -2  10   1      215.54      213.95     33.37 o 
  -1  10   1       49.81       11.05     22.93 o 
   0  10   1       34.55        1.19     12.97 o 
   1  10   1        0.03       -5.19      6.72 o 
   2  10   1        7.79        1.14      9.69 o 
   3  10   1      156.64      175.23     16.16 o 
   4  10   1        0.72      -10.27     10.27 o 
   5  10   1       60.78       41.40     21.33 o 
   6  10   1     1662.93     1549.41     68.49 o 
   7  10   1      234.49      224.90     29.44 o 
   8  10   1      549.71      501.25     25.62 o 
   9  10   1      848.66      893.41     35.43 o 
  10  10   1       18.46       23.35     15.19 o 
  11  10   1     1164.57     1206.22     45.56 o 
  12  10   1      558.97      608.69     34.40 o 
  13  10   1       74.83       89.88     20.15 o 
  -5  11   1        0.03       18.08     30.99 o 
  -4  11   1      689.51      685.45     59.51 o 
  -3  11   1        0.88      -11.88     18.18 o 
  -2  11   1       20.39       30.68     22.52 o 
  -1  11   1       17.29       10.12     21.28 o 
   0  11   1      756.45      759.62     51.55 o 
   1  11   1       87.49       26.95     15.50 o 
   2  11   1       16.48       10.62     11.41 o 
   3  11   1       23.16        6.45     11.37 o 
   4  11   1       32.96       17.96     12.40 o 
   5  11   1      712.77      676.73     29.59 o 
   6  11   1      196.81      215.09     28.82 o 
   7  11   1      982.78      986.69     56.20 o 
   8  11   1      337.56      317.47     35.43 o 
   9  11   1       90.62       70.87     15.19 o 
  10  11   1     1147.72     1133.08     42.25 o 
  11  11   1      125.96      121.80     20.15 o 
  12  11   1      603.76      591.23     33.68 o 
  13  11   1      472.31      511.99     33.37 o 
  -4  12   1       23.31       35.85     28.41 o 
  -3  12   1      392.56      414.16     43.80 o 
  -2  12   1        9.89       -6.30     19.53 o 
  -1  12   1       11.26        6.30     22.11 o 
   0  12   1      308.79      306.00     38.43 o 
   1  12   1        1.74      -13.84     19.73 o 
   2  12   1       37.90       14.59     13.06 o 
   3  12   1       92.64       72.78     15.39 o 
   4  12   1        3.48      -10.77     10.77 o 
   5  12   1       15.44      -16.53     16.53 o 
   6  12   1       49.81       32.13     20.04 o 
   7  12   1        1.13      -18.80     18.80 o 
   8  12   1       94.00       78.00     25.10 o 
   9  12   1      487.05      442.78     44.01 o 
  10  12   1       39.19       47.52     22.21 o 
  11  12   1      702.89      678.73     51.96 o 
  12  12   1      180.10      173.04     34.81 o 
  -3  13   1       61.89       72.01     30.06 o 
  -2  13   1      139.51      151.45     35.12 o 
  -1  13   1      384.48      404.35     47.01 o 
   0  13   1       87.57       77.79     30.06 o 
   1  13   1      971.36      986.49     63.22 o 
   2  13   1      521.89      541.44     46.90 o 
   3  13   1       20.82       -0.77     13.75 o 
   4  13   1       89.93       62.31     15.96 o 
   5  13   1       58.12       19.32     19.32 o 
   6  13   1        1.86      -19.01     19.01 o 
   8  13   1       17.78      -20.04     20.04 o 
   9  13   1       23.94      -18.80     22.42 o 
  10  13   1       74.32       69.63     27.89 o 
  11  13   1       26.04      -10.64     20.15 o 
  12  13   1      255.43      187.71     34.61 o 
  -1  14   1        6.80        4.34     22.21 o 
   0  14   1      410.26      434.20     49.07 o 
   1  14   1      251.49      217.05     36.36 o 
   2  14   1       31.33       36.36     27.07 o 
   3  14   1      404.67      363.54     41.01 o 
   4  14   1       34.73      -12.01     13.86 o 
   5  14   1      181.34      153.31     30.48 o 
   6  14   1      128.65       74.18     27.69 o 
   7  14   1        2.74      -17.46     17.46 o 
   8  14   1        1.05      -18.80     18.80 o 
   9  14   1        2.62      -19.53     22.62 o 
  10  14   1       27.62       -8.16     25.00 o 
  11  14   1       94.70       78.00     25.41 o 
   1  15   1      349.20      340.81     43.49 o 
   2  15   1      475.57      544.74     50.10 o 
   3  15   1       11.34        6.41     26.65 o 
   4  15   1       96.57       84.09     24.79 o 
   5  15   1        4.55      -12.29     19.22 o 
   6  15   1       16.59      -21.28     21.28 o 
   7  15   1       35.62        3.41     22.21 o 
   8  15   1        5.03      -19.84     19.84 o 
   9  15   1        0.02      -23.04     23.04 o 
  -7 -15   2      290.81      324.59     41.43 o 
  -6 -15   2       75.53      100.52     27.48 o 
  -5 -15   2      177.04      214.05     33.78 o 
  -4 -15   2      269.77      332.45     39.88 o 
  -3 -15   2        0.05       13.33     23.86 o 
  -9 -14   2      356.90      374.28     43.60 o 
  -8 -14   2      413.68      428.73     46.28 o 
  -7 -14   2       20.66       16.53     24.07 o 
  -6 -14   2      965.46     1040.31     65.19 o 
  -5 -14   2      286.41      306.93     37.60 o 
  -4 -14   2      385.17      445.81     30.64 o 
  -3 -14   2     1689.25     1692.19     83.68 o 
  -2 -14   2       90.76      112.71     31.92 o 
  -1 -14   2      730.31      907.56     66.12 o 
   0 -14   2      621.39      650.12     57.34 o 
 -11 -13   2       22.57      -18.08     18.08 o 
 -10 -13   2      160.60      155.48     29.34 o 
  -9 -13   2      121.78      129.03     30.48 o 
  -8 -13   2      252.96      279.03     39.05 o 
  -7 -13   2      907.82      921.82     60.85 o 
  -6 -13   2        2.88        7.64     22.31 o 
  -5 -13   2     1629.09     1745.60     82.44 o 
  -4 -13   2     1756.00     1828.12     73.92 o 
  -3 -13   2       85.06      105.93     19.38 o 
  -2 -13   2     1342.02     1480.71     77.27 o 
  -1 -13   2      421.79      457.96     46.90 o 
   0 -13   2       71.43       32.54     27.38 o 
   1 -13   2      296.71      392.67     45.97 o 
   2 -13   2       14.48       23.04     26.55 o 
 -12 -12   2       16.29      -18.08     18.08 o 
 -11 -12   2      101.15       86.99     25.31 o 
 -10 -12   2       29.14       -6.72     16.53 o 
  -9 -12   2      240.42      196.29     32.65 o 
  -8 -12   2      830.21      828.53     56.72 o 
  -7 -12   2      117.66      127.59     29.03 o 
  -6 -12   2     1683.08     1689.71     78.82 o 
  -5 -12   2      794.11      722.95     49.59 o 
  -4 -12   2     1341.79     1323.89     46.03 o 
  -3 -12   2     1206.00     1248.09     44.90 o 
  -2 -12   2       31.77       31.88     15.07 o 
  -1 -12   2      696.36      705.28     53.93 o 
   0 -12   2     1440.75     1385.77     76.03 o 
   1 -12   2        9.60        9.19     23.24 o 
   2 -12   2      168.92      214.47     35.02 o 
   3 -12   2      451.41      527.80     53.62 o 
 -12 -11   2        5.35      -19.53     19.53 o 
 -11 -11   2        1.43      -16.74     16.74 o 
 -10 -11   2      137.89      141.84     27.69 o 
  -9 -11   2        2.67      -14.15     14.15 o 
  -8 -11   2      420.56      388.64     38.33 o 
  -7 -11   2      923.73      790.51     51.65 o 
  -6 -11   2      138.91      153.52     27.07 o 
  -5 -11   2     2091.77     2031.65    204.91 o 
  -4 -11   2     1532.90     1510.46     46.82 o 
  -3 -11   2       24.51       20.18     13.47 o 
  -2 -11   2        4.80      -12.22     12.22 o 
  -1 -11   2      756.16      772.35     34.33 o 
   0 -11   2      534.98      574.91     48.55 o 
   1 -11   2     2185.61     2295.61     98.76 o 
   2 -11   2       16.24       60.44     28.20 o 
   3 -11   2      242.90      253.41     37.50 o 
   4 -11   2      494.23      580.90     58.58 o 
   5 -11   2        8.96      -19.11     33.99 o 
 -13 -10   2        0.01      -17.98     17.98 o 
 -11 -10   2        1.21      -17.36     17.36 o 
 -10 -10   2       31.42       11.78     17.77 o 
  -9 -10   2       34.35       38.43     18.18 o 
  -8 -10   2        6.14      -14.05     14.05 o 
  -7 -10   2       34.72       26.76     19.94 o 
  -6 -10   2      869.65      855.08     50.62 o 
  -5 -10   2      542.07      516.17     26.50 o 
  -4 -10   2      715.61      705.24     30.57 o 
  -3 -10   2      298.12      310.52     27.94 o 
  -2 -10   2       68.53       23.35     12.78 o 
  -1 -10   2      351.14      395.10     24.53 o 
   0 -10   2     1147.29     1165.83     63.53 o 
   1 -10   2       19.97       26.14     27.38 o 
   2 -10   2     1003.99     1052.50     64.98 o 
   3 -10   2       53.55       75.52     29.44 o 
   4 -10   2      126.64      169.74     38.43 o 
   5 -10   2      857.46      986.38     73.56 o 
   6 -10   2        8.53        1.65     35.12 o 
 -13  -9   2       96.60      104.34     19.01 o 
 -12  -9   2        4.09      -12.60     12.60 o 
 -11  -9   2       73.62       48.04     16.01 o 
 -10  -9   2      272.64      250.83     20.87 o 
  -9  -9   2       59.85       40.91     12.29 o 
  -8  -9   2       20.00        3.72     10.95 o 
  -7  -9   2      198.64      166.64     25.21 o 
  -6  -9   2        9.74      -15.60     15.60 o 
  -5  -9   2       31.73       10.13     22.68 o 
  -4  -9   2       37.42       39.57     37.91 o 
  -3  -9   2      134.90      107.52     17.61 o 
  -2  -9   2     1467.97     1493.71     58.27 o 
  -1  -9   2      773.46      805.21     32.06 o 
   0  -9   2     2879.76     2943.45    101.96 o 
   1  -9   2     4321.70     4492.32     94.32 o 
   2  -9   2       21.80       28.72     28.31 o 
   3  -9   2     1744.84     1729.69     83.27 o 
   4  -9   2      281.33      304.45     41.01 o 
   5  -9   2       18.52        6.92     30.89 o 
   6  -9   2     1405.70     1499.62     86.47 o 
   7  -9   2      605.82      640.92     62.60 o 
 -13  -8   2       35.81       13.43     16.12 o 
 -12  -8   2      171.51      173.14     21.07 o 
 -11  -8   2       30.14       22.73     15.08 o 
 -10  -8   2       61.15       57.03     14.98 o 
  -9  -8   2      118.53      105.06     16.32 o 
  -8  -8   2        5.50       -7.64      7.64 o 
  -7  -8   2       13.08       -6.61      9.61 o 
  -6  -8   2      103.93      115.01     26.71 o 
  -5  -8   2      114.01      101.24     24.23 o 
  -4  -8   2     1706.84     1862.44     62.91 o 
  -3  -8   2     2712.22     2721.53     60.99 o 
  -2  -8   2        6.05      -16.55     19.37 o 
  -1  -8   2     2011.28     1872.94     48.77 o 
   0  -8   2     1745.84     1587.54    203.52 o 
   1  -8   2       92.03       83.99     15.46 o 
   2  -8   2     6067.51     6444.77    178.10 o 
   3  -8   2     3746.08     3736.34    126.24 o 
   4  -8   2      333.63      459.72     44.94 o 
   5  -8   2     1389.80     1537.02     80.06 o 
   6  -8   2       12.62       10.23     30.06 o 
   7  -8   2      690.42      698.67     60.44 o 
   8  -8   2      497.70      568.30     57.65 o 
 -14  -7   2       56.61       95.15     29.65 o 
 -13  -7   2      576.10      589.48     48.24 o 
 -12  -7   2      242.37      247.42     22.93 o 
 -11  -7   2      177.60      134.92     17.67 o 
 -10  -7   2      194.76      194.63     19.32 o 
  -9  -7   2      426.07      421.91     24.59 o 
  -8  -7   2      244.31      265.29     18.80 o 
  -7  -7   2      431.69      383.89     30.06 o 
  -6  -7   2      266.43      305.22     13.38 o 
  -5  -7   2        3.16       -8.36      8.68 o 
  -4  -7   2       16.83       16.88     10.75 o 
  -3  -7   2        0.49       -6.52     22.21 o 
  -2  -7   2     1490.73     1478.87     39.40 o 
  -1  -7   2       61.24       43.60      7.80 o 
   0  -7   2      478.78      387.38     13.98 o 
   1  -7   2     2208.68     2133.66     39.06 o 
   2  -7   2        6.77       -7.10     13.33 o 
   3  -7   2     3477.59     3338.50     71.08 o 
   4  -7   2     2680.44     2784.05     65.50 o 
   5  -7   2        2.38       -7.85     12.71 o 
   6  -7   2     1722.23     1890.12     88.02 o 
   7  -7   2      660.65      798.36     60.95 o 
   8  -7   2      236.26      301.87     45.66 o 
   9  -7   2      313.69      409.82     50.52 o 
 -14  -6   2      602.89      572.95     50.93 o 
 -13  -6   2       23.51       27.17     23.35 o 
 -12  -6   2      630.33      646.71     32.34 o 
 -11  -6   2       90.89       72.01     15.08 o 
 -10  -6   2      188.54      162.92     17.98 o 
  -9  -6   2      885.29      818.51     32.44 o 
  -8  -6   2     1656.63     1686.81     46.08 o 
  -7  -6   2      298.30      339.78     19.32 o 
  -6  -6   2     1537.60     1482.26     58.27 o 
  -5  -6   2      313.55      308.89     12.21 o 
  -4  -6   2       41.61       57.08      7.14 o 
  -3  -6   2      261.43      246.03     15.01 o 
  -2  -6   2        8.01       20.25      9.28 o 
  -1  -6   2       12.15       10.26      6.35 o 
   0  -6   2       20.14       38.53      6.55 o 
   1  -6   2        1.09        5.25      6.46 o 
   2  -6   2     1987.47     2073.08     37.72 o 
   3  -6   2      118.36       67.29     12.14 o 
   4  -6   2      643.70      580.49     26.24 o 
   5  -6   2       28.65       55.99     15.19 o 
   6  -6   2      143.19      115.40     17.46 o 
   7  -6   2     1939.63     2124.32     60.64 o 
   8  -6   2      821.05      879.46     39.67 o 
   9  -6   2       49.82       64.05     19.42 o 
 -14  -5   2      151.01      179.76     35.02 o 
 -13  -5   2      684.56      664.27     51.55 o 
 -12  -5   2       19.76       42.05     23.04 o 
 -11  -5   2      543.04      551.56     28.31 o 
 -10  -5   2     1360.93     1337.94     42.56 o 
  -9  -5   2        2.66        9.92     13.33 o 
  -8  -5   2     6725.34     6515.02    120.87 o 
  -7  -5   2     2084.67     2147.88     50.62 o 
  -6  -5   2     2944.75     3179.61     64.57 o 
  -5  -5   2     2378.12     2457.59     78.31 o 
  -4  -5   2      703.12      706.12     16.65 o 
  -3  -5   2       71.69       80.52      6.77 o 
  -2  -5   2      651.25      642.97     21.50 o 
  -1  -5   2        2.99        1.26      4.80 o 
   0  -5   2      939.42      976.45     19.79 o 
   1  -5   2      168.44      131.12      8.04 o 
   2  -5   2      955.92      985.16     22.06 o 
   3  -5   2     2179.10     1995.60     54.60 o 
   4  -5   2     2146.50     2138.58     51.34 o 
   5  -5   2      125.60      130.17     17.15 o 
   6  -5   2        3.90      -11.88     11.88 o 
   7  -5   2      124.11      176.86     20.04 o 
   8  -5   2      420.11      427.28     28.10 o 
   9  -5   2     1174.39     1241.76     47.01 o 
  10  -5   2       32.86       70.77     20.45 o 
 -14  -4   2      857.43      854.46     61.47 o 
 -13  -4   2       64.39      142.05     32.34 o 
 -12  -4   2     1371.79     1444.45     72.21 o 
 -11  -4   2      618.32      615.72     45.77 o 
 -10  -4   2      272.60      302.28     21.90 o 
  -9  -4   2     3540.84     3674.98     79.13 o 
  -8  -4   2     1831.19     1749.73     46.08 o 
  -7  -4   2     3805.20     3794.09     76.45 o 
  -6  -4   2     4242.65     4260.73     80.79 o 
  -5  -4   2      488.55      513.54     19.01 o 
  -3  -4   2       43.03       55.35      5.67 o 
  -2  -4   2       65.52       53.13      5.46 o 
  -1  -4   2      403.58      413.02     16.09 o 
   0  -4   2       10.25       40.35      5.02 o 
   1  -4   2      360.77      433.17     15.08 o 
   2  -4   2      183.53      240.15     10.09 o 
   3  -4   2      168.09      184.83      9.74 o 
   4  -4   2     2183.29     2064.56     37.35 o 
   5  -4   2     1930.42     2035.58     50.31 o 
   6  -4   2      258.88      292.46     21.28 o 
   7  -4   2       68.73       77.89     16.63 o 
   8  -4   2     1114.59     1202.82     43.08 o 
   9  -4   2      121.57      119.73     20.35 o 
  10  -4   2     1124.61     1167.17     46.49 o 
  11  -4   2       90.24      123.87     29.13 o 
 -13  -3   2     1665.35     1598.38     81.51 o 
 -12  -3   2      518.29      449.91     43.91 o 
 -11  -3   2     1468.99     1473.59     70.56 o 
 -10  -3   2     2961.03     2982.50     69.73 o 
  -9  -3   2      156.72      205.89     17.46 o 
  -8  -3   2     3509.83     3520.22     73.35 o 
  -7  -3   2     4460.40     4282.22     82.65 o 
  -6  -3   2     1478.27     1430.82     36.26 o 
  -5  -3   2     2792.68     2638.38     52.89 o 
  -4  -3   2      181.43      177.28     10.43 o 
  -3  -3   2      137.78      155.83      7.27 o 
  -2  -3   2     1031.62     1214.89     20.71 o 
  -1  -3   2      417.25      479.96     16.06 o 
   0  -3   2       51.54      102.72      5.26 o 
   1  -3   2      376.45      287.20     11.36 o 
   2  -3   2      951.87      960.72     19.44 o 
   3  -3   2     3207.74     3304.93     54.86 o 
   4  -3   2     1951.81     1930.57     34.38 o 
   5  -3   2      106.41      110.84      9.27 o 
   6  -3   2     1918.20     1832.89     47.52 o 
   7  -3   2      144.06      134.82     17.05 o 
   8  -3   2      741.27      702.08     31.20 o 
   9  -3   2     1587.47     1613.36     51.03 o 
  10  -3   2       81.49      104.96     26.96 o 
  11  -3   2      491.23      533.48     45.04 o 
 -13  -2   2       11.05       18.91     26.24 o 
 -12  -2   2     1149.29     1125.13     64.98 o 
 -11  -2   2      436.28      446.60     40.81 o 
 -10  -2   2      243.00      275.01     32.44 o 
  -9  -2   2     2032.69     1853.76     47.83 o 
  -8  -2   2      886.67      886.38     29.55 o 
  -7  -2   2     1740.51     1656.13     41.32 o 
  -6  -2   2     7638.85     8310.30    141.22 o 
  -5  -2   2     1744.84     1859.65     40.70 o 
  -4  -2   2     1072.21     1236.60     28.82 o 
  -3  -2   2     1603.71     1585.05     32.44 o 
  -2  -2   2     7256.49     8082.62    101.71 o 
  -1  -2   2    33613.71    34386.69   1043.57 o 
   0  -2   2     1705.35     1654.33     32.69 o 
   1  -2   2       76.07       78.93      7.33 o 
   2  -2   2     6737.76     6755.69     88.52 o 
   3  -2   2      497.11      539.33     13.84 o 
   4  -2   2      306.24      288.99     11.06 o 
   5  -2   2      144.00      141.18      9.50 o 
   6  -2   2       61.08       69.34      8.80 o 
   7  -2   2      635.27      596.50     26.03 o 
   8  -2   2      145.06      158.06     17.36 o 
   9  -2   2      182.18      169.63     18.70 o 
  10  -2   2     1358.93     1343.31     66.84 o 
  11  -2   2      357.66      385.44     38.84 o 
  12  -2   2       80.26       70.15     24.28 o 
 -13  -1   2      530.20      538.85     49.38 o 
 -12  -1   2      137.59      167.57     33.16 o 
 -11  -1   2      772.64      770.16     51.24 o 
 -10  -1   2     1172.07     1166.45     60.02 o 
  -9  -1   2      413.02      428.01     36.78 o 
  -8  -1   2     3711.92     3704.42     75.10 o 
  -7  -1   2     1018.68      951.98     28.72 o 
  -6  -1   2     4463.79     4635.64     85.33 o 
  -5  -1   2     9987.70    10260.86    167.67 o 
  -4  -1   2     1213.16     1214.80     28.51 o 
  -3  -1   2     1233.92     1384.43     29.34 o 
  -2  -1   2    29757.61    31068.02    473.56 o 
  -1  -1   2    11878.73    11709.51    287.61 o 
   0  -1   2    10744.01    10828.25    165.35 o 
   1  -1   2        4.24       12.44      3.40 o 
   2  -1   2     4152.74     4657.23     74.28 o 
   3  -1   2       54.00       49.75      5.90 o 
   4  -1   2        0.13       -4.90      7.28 o 
   5  -1   2       95.70       78.73      7.43 o 
   6  -1   2      256.01      237.52     11.93 o 
   7  -1   2      329.72      327.30     14.41 o 
   8  -1   2       25.03       10.54      8.06 o 
  10  -1   2      110.82      111.68     25.62 o 
  11  -1   2      741.83      763.14     52.07 o 
  12  -1   2       86.66       85.95     24.48 o 
 -13   0   2       37.06       41.84     22.52 o 
 -12   0   2      655.62      588.65     46.28 o 
 -11   0   2      410.92      379.76     37.40 o 
 -10   0   2      675.49      691.75     46.39 o 
  -9   0   2     2210.32     2343.13     86.37 o 
  -8   0   2       10.46        8.26     18.91 o 
  -7   0   2     2977.28     3026.10     61.98 o 
  -6   0   2      465.68      334.61     15.50 o 
  -5   0   2      349.06      351.14     15.29 o 
  -4   0   2     1664.83     1581.44     33.58 o 
  -3   0   2    61590.88    59989.61    909.32 o 
  -2   0   2    18541.12    18535.31    285.13 o 
  -1   0   2     8888.60    10100.73    157.54 o 
   0   0   2     1786.91     1616.56     42.05 o 
   1   0   2     2326.66     2435.91     33.21 o 
   2   0   2    22292.15    20645.17    412.30 o 
   3   0   2     3018.77     3086.64     76.55 o 
   4   0   2      622.75      725.58     29.91 o 
   5   0   2      480.12      332.47     22.88 o 
   6   0   2      877.95      852.10     20.78 o 
   7   0   2      388.70      368.04     14.49 o 
   8   0   2      161.04      171.59     15.60 o 
   9   0   2       10.62      -16.01     16.01 o 
  10   0   2      380.45      325.94     33.27 o 
  11   0   2        3.40      -17.98     17.98 o 
  12   0   2      190.61      205.79     31.51 o 
  13   0   2      170.67      235.34     33.16 o 
 -12   1   2        8.62        9.61     18.39 o 
 -11   1   2      755.39      761.90     51.03 o 
 -10   1   2      472.72      506.42     41.12 o 
  -9   1   2      327.01      328.11     33.68 o 
  -8   1   2     3149.80     3119.08    100.93 o 
  -7   1   2     1982.14     1874.01     69.42 o 
  -6   1   2     1201.06     1135.87     29.03 o 
  -5   1   2    14083.30    15026.56    238.64 o 
  -4   1   2     9892.30    10590.93    170.15 o 
  -3   1   2    13953.50    14442.77    226.86 o 
  -2   1   2    19624.22    20121.40    311.99 o 
  -1   1   2     1429.62     1353.23     25.31 o 
   0   1   2    28600.46    28100.71    639.89 o 
   1   1   2     8290.97     9580.63    149.54 o 
   2   1   2    15131.96    17095.75    208.64 o 
   3   1   2     5934.15     6074.86     78.70 o 
   4   1   2      664.93      750.47     68.08 o 
   5   1   2        2.51       -4.45     10.74 o 
   6   1   2     1221.14     1199.17     33.37 o 
   7   1   2        0.22        1.58     10.43 o 
   8   1   2      117.30      145.37     11.17 o 
   9   1   2      311.31      265.09     28.93 o 
  10   1   2        2.32        3.72     17.77 o 
  11   1   2       43.40       12.29     19.94 o 
  12   1   2      146.15      152.17     27.48 o 
  13   1   2       11.90       -0.83     20.25 o 
 -12   2   2      123.30      109.61     25.52 o 
 -11   2   2       43.88       10.54     19.01 o 
 -10   2   2      558.34      522.22     42.46 o 
  -9   2   2      785.25      833.70     49.48 o 
  -8   2   2      107.82      112.09     24.59 o 
  -7   2   2     1550.11     1537.43     62.19 o 
  -6   2   2     7279.97     7492.72    185.33 o 
  -5   2   2      899.48      975.47     27.43 o 
  -4   2   2    39294.40    41562.77    865.20 o 
  -3   2   2     8850.23     9148.54    205.48 o 
  -2   2   2     8517.45     8988.21    198.45 o 
  -1   2   2     2095.87     2218.33     39.57 o 
   0   2   2      133.62      157.44      8.68 o 
   1   2   2    18174.12    18287.06    416.33 o 
   2   2   2     3932.90     4391.00     73.25 o 
   3   2   2     9192.33     9234.50    147.73 o 
   4   2   2     3312.36     3173.72     44.84 o 
   5   2   2      252.62      298.66     10.12 o 
   6   2   2      642.56      703.42     17.46 o 
   7   2   2      581.25      557.45     19.94 o 
   8   2   2      128.40      129.93     26.81 o 
   9   2   2       96.23       42.66     13.95 o 
  10   2   2      403.35      362.20     34.81 o 
  11   2   2       18.55       -2.48     18.29 o 
  12   2   2       19.19       -0.72     18.18 o 
  13   2   2      162.19      166.02     28.62 o 
 -11   3   2       73.70       67.25     23.04 o 
 -10   3   2      186.61      165.29     28.72 o 
  -9   3   2        1.16       -2.89     18.18 o 
  -8   3   2     1496.71     1463.77     64.98 o 
  -7   3   2     1302.01     1361.39     59.30 o 
  -6   3   2      747.53      707.14     40.19 o 
  -5   3   2     2794.28     2628.26     81.41 o 
  -4   3   2     3073.98     3384.37     94.01 o 
  -3   3   2    12095.35    12316.69    271.49 o 
  -2   3   2     3630.35     3710.31     93.18 o 
  -1   3   2    13680.53    14083.24    220.42 o 
   0   3   2       57.83       14.77      7.54 o 
   1   3   2     1016.65     1344.14     39.98 o 
   2   3   2     2073.38     1756.24     36.88 o 
   3   3   2      989.86      947.13     23.86 o 
   4   3   2     1572.35     1953.76     40.91 o 
   5   3   2     1518.30     1327.09     32.96 o 
   6   3   2     3925.14     4254.43     60.33 o 
   7   3   2       63.21        6.61     10.74 o 
   8   3   2     1449.30     1215.21     36.36 o 
   9   3   2      389.70      514.66     28.93 o 
  10   3   2        9.04       -3.82     20.25 o 
  11   3   2       83.99       65.60     23.14 o 
  12   3   2        9.48      -16.43     16.43 o 
  13   3   2       32.15        9.30     18.08 o 
 -11   4   2       49.75       17.05     18.60 o 
 -10   4   2        0.06      -13.95     13.95 o 
  -9   4   2      483.35      475.42     29.03 o 
  -8   4   2      165.13      157.85     25.72 o 
  -7   4   2     1412.97     1385.05     61.26 o 
  -6   4   2      854.76      846.92     44.53 o 
  -5   4   2       75.64       65.60     18.70 o 
  -4   4   2     1795.35     1549.62     56.10 o 
  -3   4   2      206.64      195.15     21.49 o 
  -2   4   2    14414.64    15203.70    239.92 o 
  -1   4   2     5368.49     5368.97    104.44 o 
   0   4   2     2725.07     2780.05     50.95 o 
   1   4   2      226.91      280.17     17.36 o 
   2   4   2    61282.50    57364.14   1287.32 o 
   3   4   2     7677.32     7345.51    121.28 o 
   4   4   2    17766.71    19433.47    303.62 o 
   5   4   2     2996.73     2911.43     58.47 o 
   6   4   2      911.63      844.85     28.20 o 
   7   4   2     8297.03     8979.53    155.17 o 
   8   4   2      415.08      298.04     19.94 o 
   9   4   2      837.83      754.77     30.58 o 
  10   4   2      584.54      467.57     25.72 o 
  11   4   2       25.68       18.22     24.74 o 
  12   4   2        6.42      -20.45     20.45 o 
  13   4   2       12.07      -13.12     22.21 o 
  14   4   2       16.03       -1.55     23.55 o 
 -10   5   2        5.13      -13.12     13.12 o 
  -9   5   2        0.04      -13.22     13.22 o 
  -8   5   2      656.11      596.60     42.05 o 
  -7   5   2       57.71       39.98     18.91 o 
  -6   5   2      406.37      386.06     31.82 o 
  -5   5   2      146.12      137.92     22.21 o 
  -4   5   2       94.61       53.41     17.67 o 
  -3   5   2     5947.70     5483.38    137.40 o 
  -2   5   2     3371.41     3391.55     69.73 o 
  -1   5   2     1049.66     1103.03     25.83 o 
   0   5   2     5150.57     4657.92     80.69 o 
   1   5   2     1107.42     1137.73     38.64 o 
   2   5   2     3589.54     4217.76    110.54 o 
   3   5   2    60087.05    58884.52   1324.51 o 
   4   5   2     1825.37     1905.10     44.99 o 
   5   5   2    10555.20    11861.62    194.22 o 
   6   5   2     7598.17     8090.67    140.19 o 
   7   5   2       44.24       27.07     13.22 o 
   8   5   2     3398.91     3447.08     74.49 o 
   9   5   2      635.88      561.07     26.96 o 
  10   5   2      239.71      282.44     22.31 o 
  11   5   2      288.69      221.39     20.04 o 
  12   5   2       20.90       -5.27     20.35 o 
  13   5   2       19.76       -9.61     23.35 o 
  14   5   2       30.75       13.43     24.17 o 
 -10   6   2        6.63      -13.95     13.95 o 
  -9   6   2        0.07      -13.64     13.64 o 
  -8   6   2      200.64      190.71     21.28 o 
  -7   6   2        5.39       -3.72     15.08 o 
  -6   6   2       77.08       49.28     18.18 o 
  -5   6   2       76.98       46.08     17.05 o 
  -4   6   2      818.81      827.70     42.05 o 
  -3   6   2      271.12      207.65     23.66 o 
  -2   6   2     3207.55     3276.86     61.33 o 
  -1   6   2     5351.92     5714.62     98.25 o 
   0   6   2     1664.42     1650.27     36.41 o 
   1   6   2      765.92      661.27     29.03 o 
   2   6   2     9637.71    10703.02    257.34 o 
   3   6   2      152.78      226.14     22.00 o 
   4   6   2    28046.69    29945.29    449.78 o 
   5   6   2     2966.88     2942.85     45.02 o 
   6   6   2      613.52      578.42     24.07 o 
   7   6   2     4566.53     4602.16     90.81 o 
   8   6   2      682.05      625.01     28.00 o 
   9   6   2     1777.77     1763.05     50.31 o 
  10   6   2     1014.06      993.20     37.81 o 
  11   6   2        0.88      -11.78     11.78 o 
  12   6   2      448.68      425.53     27.17 o 
  13   6   2      115.54       97.94     31.10 o 
  14   6   2        6.64      -21.38     21.38 o 
  -9   7   2        8.76      -14.46     14.46 o 
  -8   7   2       17.76      -10.43     14.46 o 
  -7   7   2        6.92       -6.82     13.02 o 
  -6   7   2       43.52       28.31     14.36 o 
  -5   7   2      609.93      532.14     36.47 o 
  -4   7   2      169.31      154.96     23.14 o 
  -3   7   2      838.57      838.76     41.74 o 
  -2   7   2     2985.71     3128.27     91.01 o 
  -1   7   2      425.95      354.73     16.16 o 
   0   7   2     6360.22     6691.28    114.49 o 
   1   7   2     2077.16     2100.46     65.29 o 
   2   7   2     3541.65     3593.16    101.45 o 
   3   7   2    14496.59    15822.76    375.94 o 
   4   7   2      148.97       54.14     12.09 o 
   5   7   2      879.32      846.19     33.27 o 
   6   7   2     2275.69     2101.28     50.10 o 
   7   7   2        0.21      -10.33     10.33 o 
   8   7   2     3705.18     3862.27     82.54 o 
   9   7   2     2439.02     2355.63     60.75 o 
  10   7   2      457.62      426.46     26.96 o 
  11   7   2     1016.04     1087.32     41.32 o 
  12   7   2       54.11       52.89     16.32 o 
  13   7   2       91.99      102.17     17.87 o 
  14   7   2       85.34       77.69     32.23 o 
  -8   8   2       18.18       -2.17     15.29 o 
  -7   8   2       22.56       13.95     13.74 o 
  -6   8   2        4.97      -12.19     12.19 o 
  -5   8   2       41.89       42.36     15.29 o 
  -4   8   2      508.60      489.78     34.09 o 
  -3   8   2      294.38      263.64     27.69 o 
  -2   8   2      502.78      507.76     33.37 o 
  -1   8   2     3267.67     3164.40     62.77 o 
   0   8   2      889.37      847.82     27.63 o 
   2   8   2     5183.54     5384.93    144.32 o 
   3   8   2      621.10      562.36     36.62 o 
   4   8   2     7150.73     7162.19    123.89 o 
   5   8   2     1432.86     1373.40     39.98 o 
   6   8   2      872.60      850.84     29.34 o 
   7   8   2     2448.58     2405.01     57.75 o 
   8   8   2      183.52      188.95     19.01 o 
   9   8   2     1538.11     1716.15     51.03 o 
  10   8   2     1666.64     1649.42     51.34 o 
  11   8   2       26.06       20.76     14.98 o 
  12   8   2      449.91      500.53     30.37 o 
  13   8   2      322.97      309.41     26.14 o 
  14   8   2       26.51       36.05     27.79 o 
  -7   9   2      102.44       73.76     19.22 o 
  -6   9   2        1.45      -12.60     13.43 o 
  -5   9   2       99.68       86.47     16.84 o 
  -4   9   2       82.09       75.10     15.60 o 
  -3   9   2       36.89       16.12     14.77 o 
  -2   9   2       86.53       80.17     16.84 o 
  -1   9   2      578.59      589.79     27.07 o 
   0   9   2     1180.59     1118.96     27.58 o 
   1   9   2      422.34      431.83     21.28 o 
   2   9   2      986.28      972.29     32.01 o 
   3   9   2     1042.01      912.14     30.89 o 
   4   9   2        5.85      -10.85     10.85 o 
   5   9   2     5610.70     5160.13    228.78 o 
   6   9   2     1556.13     1653.55     68.08 o 
   7   9   2      365.18      435.24     23.24 o 
   8   9   2     2195.09     2235.58     57.96 o 
   9   9   2      717.69      761.59     33.16 o 
  10   9   2      877.71      939.90     38.53 o 
  11   9   2     1285.10     1325.54     47.93 o 
  12   9   2       52.20       37.71     17.77 o 
  13   9   2      447.38      493.81     32.03 o 
  14   9   2      601.97      650.01     37.60 o 
  -6  10   2      129.68       77.07     36.98 o 
  -5  10   2       75.36       34.19     31.20 o 
  -4  10   2      169.86      173.97     34.09 o 
  -3  10   2       92.07       83.58     27.48 o 
  -2  10   2       27.93        7.54     13.53 o 
  -1  10   2       10.56      -12.81     12.81 o 
   0  10   2       52.94       58.68     14.15 o 
   1  10   2      341.21      379.66     21.07 o 
   2  10   2      496.88      482.25     19.99 o 
   3  10   2       82.30       79.26     13.68 o 
   4  10   2      801.54      753.86     29.39 o 
   5  10   2      755.23      614.05     35.85 o 
   6  10   2     2179.28     2013.78     79.44 o 
   7  10   2     1039.15     1157.98     58.47 o 
   8  10   2       73.92       54.65     14.77 o 
   9  10   2     1142.59     1170.27     41.32 o 
  10  10   2     1661.00     1687.23     52.89 o 
  11  10   2       25.61       37.71     16.84 o 
  12  10   2     1109.53     1203.64     47.93 o 
  13  10   2      210.45      217.57     25.31 o 
  -5  11   2      133.11      105.68     36.16 o 
  -4  11   2      142.19      132.44     35.12 o 
  -3  11   2        0.11      -16.12     18.39 o 
  -2  11   2       24.60       17.56     21.90 o 
  -1  11   2        3.61       -3.82     21.28 o 
   0  11   2      137.64      113.02     26.65 o 
   1  11   2      148.83      137.56     15.81 o 
   2  11   2       27.87       12.31     11.11 o 
   3  11   2      117.99      103.88     15.60 o 
   4  11   2        6.99       -1.68     11.90 o 
   5  11   2      728.49      737.31     30.45 o 
   6  11   2      715.45      615.61     43.80 o 
   7  11   2      408.05      367.98     35.64 o 
   8  11   2      766.60      800.84     51.86 o 
   9  11   2      189.24      157.96     27.58 o 
  10  11   2      313.28      344.22     25.21 o 
  11  11   2     1861.47     1959.86     60.75 o 
  12  11   2        3.75       10.85     17.25 o 
  13  11   2      414.92      466.02     31.92 o 
  -4  12   2      128.38      168.08     33.37 o 
  -3  12   2        9.52       10.74     19.32 o 
  -2  12   2       52.99       51.65     23.66 o 
  -1  12   2       46.86       14.15     22.31 o 
   0  12   2       47.48       42.15     23.66 o 
   1  12   2       22.80       15.91     20.25 o 
   2  12   2        0.75      -11.34     11.34 o 
   3  12   2       46.94       51.80     13.91 o 
   4  12   2      353.05      336.57     22.64 o 
   5  12   2      441.56      461.89     38.74 o 
   6  12   2      176.61      137.50     25.93 o 
   7  12   2     1378.58     1259.94     65.70 o 
   8  12   2        8.80      -21.07     21.07 o 
   9  12   2      755.20      662.00     50.72 o 
  10  12   2      867.60      982.77     61.36 o 
  11  12   2      235.64      210.13     33.89 o 
  12  12   2     1199.05     1198.68     49.17 o 
  -3  13   2      165.77      179.45     34.30 o 
  -2  13   2        8.72       -3.62     20.25 o 
  -1  13   2       66.97       39.88     26.24 o 
   0  13   2      217.02      165.29     33.27 o 
   1  13   2       69.51       52.89     25.93 o 
   2  13   2       11.24       -3.72     20.45 o 
   3  13   2       66.61       37.08     14.39 o 
   4  13   2       52.96       27.79     14.24 o 
   5  13   2      130.33      113.12     24.28 o 
   6  13   2       17.18      -19.01     19.01 o 
   7  13   2       67.51       41.12     25.62 o 
   8  13   2      556.43      528.42     47.73 o 
   9  13   2      201.50      172.01     34.19 o 
  10  13   2      528.37      479.97     46.70 o 
  11  13   2      567.96      595.98     50.72 o 
  12  13   2        2.08        2.27     25.10 o 
  -1  14   2       48.55       23.66     23.04 o 
   0  14   2       16.23      -13.53     22.93 o 
   1  14   2      305.55      301.66     40.29 o 
   2  14   2      167.31      123.45     29.65 o 
   3  14   2       36.23       -1.14     21.80 o 
   4  14   2       26.53      -13.38     13.38 o 
   5  14   2        0.05      -16.53     16.53 o 
   6  14   2        2.54      -17.98     17.98 o 
   7  14   2       75.45       52.89     24.69 o 
   8  14   2       39.10      -23.76     23.76 o 
   9  14   2      175.66      161.99     35.02 o 
  10  14   2       48.40        3.41     24.79 o 
  11  14   2       58.49       42.67     24.48 o 
   1  15   2        1.41        1.55     24.07 o 
   2  15   2      192.69      193.70     36.47 o 
   3  15   2      136.35      141.33     32.34 o 
   5  15   2        0.31      -19.94     19.94 o 
   6  15   2        8.48       -9.19     23.66 o 
   7  15   2        0.60      -21.07     21.07 o 
   8  15   2       71.73       38.22     26.45 o 
   9  15   2        0.06      -24.69     25.62 o 
   5  16   2        7.43      -20.35     20.35 o 
   6  16   2       27.09       19.63     23.86 o 
  -9 -14   3        0.51        1.65     23.14 o 
  -8 -14   3      575.08      583.07     51.96 o 
  -7 -14   3      439.15      498.15     48.24 o 
  -6 -14   3      189.11      256.00     37.60 o 
  -5 -14   3     1277.83     1465.94     78.00 o 
  -4 -14   3      108.04      106.60     21.22 o 
  -3 -14   3      275.68      336.47     28.45 o 
  -2 -14   3      940.25      965.41     65.50 o 
  -1 -14   3       18.95       26.76     26.34 o 
 -10 -13   3      296.97      358.69     40.19 o 
  -9 -13   3      525.19      554.35     49.59 o 
  -8 -13   3       59.22       91.32     30.99 o 
  -7 -13   3      803.51      851.67     59.40 o 
  -6 -13   3     2005.44     2076.49     93.49 o 
  -5 -13   3       28.55       65.50     27.38 o 
  -4 -13   3     1882.24     2098.69     63.77 o 
  -3 -13   3      474.48      568.37     33.18 o 
  -2 -13   3      129.70      180.58     34.30 o 
  -1 -13   3      424.17      469.74     47.32 o 
   0 -13   3       41.68       69.42     28.10 o 
   1 -13   3       63.35       48.86     25.52 o 
 -11 -12   3      209.09      213.95     33.47 o 
 -10 -12   3      535.99      577.60     48.04 o 
  -9 -12   3        9.88        7.95     21.38 o 
  -8 -12   3     1753.11     1745.49     84.30 o 
  -7 -12   3     1627.43     1632.58     80.17 o 
  -6 -12   3      285.54      307.65     37.50 o 
  -5 -12   3     3348.72     3293.87    118.70 o 
  -4 -12   3      205.98      241.88     23.78 o 
  -3 -12   3      109.75      111.36     18.00 o 
  -2 -12   3      260.62      272.70     24.37 o 
  -1 -12   3       92.94       82.85     29.55 o 
   0 -12   3      352.42      402.07     44.63 o 
   1 -12   3      744.22      821.09     60.95 o 
   2 -12   3        5.36       15.60     22.21 o 
   3 -12   3      171.55      186.78     36.67 o 
 -12 -11   3      294.56      242.26     35.95 o 
 -11 -11   3      327.86      287.09     36.47 o 
 -10 -11   3        9.41       -5.37     17.77 o 
  -9 -11   3      549.12      509.93     43.49 o 
  -8 -11   3      104.26      131.20     28.00 o 
  -7 -11   3      879.67      948.06     57.96 o 
  -6 -11   3     3122.94     3270.94    116.84 o 
  -5 -11   3       33.07       42.56     16.12 o 
  -4 -11   3      833.83      866.06     35.79 o 
  -3 -11   3      279.34      319.14     23.70 o 
  -2 -11   3      171.20      161.42     18.84 o 
  -1 -11   3     1555.68     1664.57     52.66 o 
   0 -11   3      917.56      951.26     61.36 o 
   1 -11   3      448.35      464.47     47.32 o 
   2 -11   3      927.28     1053.02     67.98 o 
   3 -11   3        1.96        2.48     24.79 o 
   4 -11   3      343.04      417.05     52.17 o 
 -12 -10   3        1.15      -16.43     16.43 o 
 -11 -10   3      403.51      378.62     38.64 o 
 -10 -10   3      561.56      550.94     44.32 o 
  -9 -10   3      277.94      270.77     31.72 o 
  -8 -10   3      575.68      520.57     40.60 o 
  -7 -10   3      975.20     1014.90     57.13 o 
  -6 -10   3      203.94      207.65     29.34 o 
  -5 -10   3     1017.18     1030.27     37.55 o 
  -4 -10   3       58.32       70.24     15.41 o 
  -3 -10   3      553.84      567.90     28.58 o 
  -2 -10   3     1639.47     1718.97     50.59 o 
  -1 -10   3      202.27      167.70     19.43 o 
   0 -10   3     3443.25     3305.13    185.80 o 
   1 -10   3     2297.41     2419.47     98.56 o 
   2 -10   3      390.01      453.52     45.25 o 
   3 -10   3     1227.28     1331.74     74.69 o 
   4 -10   3      110.03      125.73     36.78 o 
   5 -10   3      213.39      206.00     45.56 o 
   6 -10   3      179.93      200.62     46.49 o 
 -13  -9   3        0.10      -16.32     16.32 o 
 -12  -9   3       12.46      -16.63     16.63 o 
 -11  -9   3        0.03      -16.53     16.53 o 
 -10  -9   3      199.48      199.07     28.41 o 
  -9  -9   3        6.37      -15.60     15.60 o 
  -8  -9   3       15.36        3.00     16.01 o 
  -7  -9   3        3.31      -14.57     14.57 o 
  -6  -9   3      382.16      356.52     33.58 o 
  -5  -9   3      101.82       64.19     14.94 o 
  -4  -9   3      273.25      270.70     20.75 o 
  -3  -9   3     1414.42     1391.38     42.51 o 
  -2  -9   3      672.21      597.38     27.96 o 
  -1  -9   3     2201.48     2281.84     71.64 o 
   0  -9   3      103.27      117.27     18.01 o 
   1  -9   3     5050.71     5391.10    276.50 o 
   2  -9   3     1296.57     1317.38     70.04 o 
   3  -9   3      184.74      165.60     34.30 o 
   4  -9   3      594.56      593.40     52.79 o 
   5  -9   3      651.75      672.84     59.82 o 
   6  -9   3       57.13       31.61     36.26 o 
   7  -9   3      693.87      825.64     69.84 o 
 -13  -8   3      123.08       73.25     16.94 o 
 -12  -8   3        2.37      -12.60     12.60 o 
 -11  -8   3        6.85      -12.29     12.29 o 
 -10  -8   3        8.16      -15.29     18.49 o 
  -9  -8   3      222.77      220.87     19.22 o 
  -8  -8   3        1.94      -10.74     10.74 o 
  -7  -8   3       38.46       17.56     10.95 o 
  -6  -8   3      356.60      353.91     20.56 o 
  -5  -8   3      813.05      863.55     40.91 o 
  -4  -8   3      104.67      110.96     33.99 o 
  -3  -8   3     5263.75     5670.87    156.98 o 
  -2  -8   3     5269.68     5332.73    261.16 o 
  -1  -8   3       64.61       83.98     22.52 o 
   0  -8   3     3792.96     3817.16     81.55 o 
   1  -8   3     1517.02     1493.94     44.81 o 
   2  -8   3     2976.44     3044.28    108.47 o 
   3  -8   3     3933.85     4029.01    132.85 o 
   4  -8   3        7.45       21.49     26.45 o 
   5  -8   3       94.05       40.91     30.68 o 
   6  -8   3      636.26      690.61     58.89 o 
   7  -8   3        7.17      -30.58     30.58 o 
   8  -8   3      479.10      575.74     59.09 o 
 -13  -7   3       88.68       72.42     26.14 o 
 -12  -7   3      193.51      187.19     20.04 o 
 -11  -7   3       89.26       67.15     14.98 o 
 -10  -7   3      189.34      182.34     18.70 o 
  -9  -7   3       23.41      -12.40     12.40 o 
  -8  -7   3       90.33       52.07     13.53 o 
  -7  -7   3       11.28       -9.92      9.92 o 
  -6  -7   3       22.39       18.40      8.37 o 
  -5  -7   3       37.10       31.14      8.49 o 
  -4  -7   3     4118.38     4187.16     81.24 o 
  -3  -7   3     2086.61     2167.73     52.12 o 
  -2  -7   3     3191.98     3236.15     99.64 o 
  -1  -7   3     6301.62     6436.51    117.32 o 
   0  -7   3        0.64      -10.07     20.09 o 
   2  -7   3     2750.97     2844.88     68.44 o 
   3  -7   3      539.73      551.46     46.28 o 
   4  -7   3     1382.25     1343.73     69.94 o 
   5  -7   3      908.99      993.00     61.47 o 
   6  -7   3        5.95        1.76     28.72 o 
   7  -7   3     1328.88     1473.79     81.61 o 
   8  -7   3      107.41      150.31     40.60 o 
 -13  -6   3      319.55      338.44     38.43 o 
 -12  -6   3       21.69        4.96     13.33 o 
 -11  -6   3       71.94       75.62     14.98 o 
 -10  -6   3       14.74       -8.06     11.98 o 
  -9  -6   3       27.45       -2.48     11.88 o 
  -8  -6   3      482.03      458.79     23.35 o 
  -7  -6   3      187.45      165.50     14.77 o 
  -6  -6   3      412.47      376.97     18.60 o 
  -5  -6   3     1515.66     1483.44     28.61 o 
  -4  -6   3      505.80      568.45     16.27 o 
  -3  -6   3      117.82       62.69     11.36 o 
  -2  -6   3     1301.22     1262.69     34.58 o 
  -1  -6   3      272.84      322.55     10.10 o 
   0  -6   3     3243.52     3187.29     49.23 o 
   1  -6   3     1585.74     1589.91     36.36 o 
   2  -6   3      494.17      432.69     15.69 o 
   3  -6   3     3537.49     3829.58     61.74 o 
   4  -6   3      898.77      877.81     32.44 o 
   5  -6   3      290.39      327.38     23.04 o 
   6  -6   3      397.66      405.38     25.31 o 
   7  -6   3       14.61        8.78     16.22 o 
   8  -6   3     1008.22     1076.37     68.49 o 
   9  -6   3      382.77      453.42     49.48 o 
 -13  -5   3      381.78      390.61     40.81 o 
 -12  -5   3      859.72      808.59     52.48 o 
 -11  -5   3       17.33       15.08     13.64 o 
 -10  -5   3      713.40      769.54     31.92 o 
  -9  -5   3      529.54      534.31     26.03 o 
  -8  -5   3       47.75       32.54     13.74 o 
  -7  -5   3       61.15       92.15     13.12 o 
  -6  -5   3      143.42      161.26     13.02 o 
  -5  -5   3       31.23       78.51     10.64 o 
  -4  -5   3        1.87       -3.01     12.50 o 
  -3  -5   3       52.00       22.96      5.64 o 
  -2  -5   3     1623.94     1594.97     72.73 o 
  -1  -5   3     2897.54     2726.00     56.00 o 
   0  -5   3      396.33      426.37     11.72 o 
   1  -5   3      122.24      154.14     10.23 o 
   2  -5   3      133.92       71.50      8.32 o 
   3  -5   3      122.13       86.58      9.44 o 
   4  -5   3     6660.01     6830.93     98.36 o 
   5  -5   3     3656.82     3737.99     78.41 o 
   6  -5   3      518.88      498.25     26.14 o 
   7  -5   3     2162.71     2301.08     61.06 o 
   8  -5   3      110.73      111.99     19.01 o 
   9  -5   3      691.68      753.84     38.43 o 
  10  -5   3      730.42      868.41     42.05 o 
 -13  -4   3      256.66      278.42     37.50 o 
 -12  -4   3      175.72      211.26     32.65 o 
 -11  -4   3      865.04      864.07     53.10 o 
 -10  -4   3      791.00      781.42     32.03 o 
  -9  -4   3      379.95      338.33     21.90 o 
  -8  -4   3     1866.83     2042.61     51.03 o 
  -7  -4   3      630.29      559.41     23.45 o 
  -6  -4   3       67.57       57.03     10.64 o 
  -5  -4   3      900.91      866.96     38.02 o 
  -4  -4   3        2.32       -1.03      6.51 o 
  -3  -4   3      326.33      360.80     10.86 o 
  -2  -4   3     1470.00     1473.42     24.40 o 
  -1  -4   3      474.29      460.55     17.50 o 
   0  -4   3     3797.02     3863.80     54.67 o 
   1  -4   3      412.90      461.90     17.56 o 
   2  -4   3     1272.16     1380.58     26.50 o 
   3  -4   3     2153.56     2046.06     36.41 o 
   4  -4   3      191.05      212.69     17.36 o 
   5  -4   3     4965.13     4949.69     93.91 o 
   6  -4   3     1479.55     1510.88     44.32 o 
   7  -4   3       45.49       61.36     15.19 o 
   8  -4   3     2572.34     2602.84     67.15 o 
   9  -4   3     1131.45     1154.78     45.04 o 
  10  -4   3      285.66      318.50     27.27 o 
  11  -4   3      551.02      668.40     51.45 o 
 -13  -3   3      497.70      546.81     48.86 o 
 -12  -3   3     2173.78     2161.41     91.94 o 
 -11  -3   3      305.03      360.03     37.81 o 
 -10  -3   3     1615.17     1690.33     71.70 o 
  -9  -3   3     1843.09     1684.54     45.87 o 
  -8  -3   3        0.10       -7.44     10.74 o 
  -7  -3   3     3206.07     3451.31     70.56 o 
  -6  -3   3     4403.88     4343.69     81.92 o 
  -5  -3   3      268.10      251.86     13.64 o 
  -4  -3   3     3633.38     3578.28     98.25 o 
  -3  -3   3     1428.72     1436.19     30.58 o 
  -2  -3   3       30.81       31.58      4.68 o 
  -1  -3   3     1660.04     1526.74     33.58 o 
   0  -3   3      745.03      677.20     13.27 o 
   1  -3   3      187.08      121.74      6.60 o 
   2  -3   3     1482.47     1418.01     58.42 o 
   3  -3   3       30.88       30.11      8.73 o 
   4  -3   3    11225.20    11448.06    149.89 o 
   5  -3   3     1445.90     1420.23     29.94 o 
   6  -3   3      604.12      541.33     25.21 o 
   7  -3   3      698.39      712.21     30.17 o 
   8  -3   3      205.86      204.45     21.07 o 
   9  -3   3     2140.68     2238.37     62.29 o 
  10  -3   3     1250.26     1264.08     66.01 o 
  11  -3   3       29.00       51.03     24.59 o 
 -13  -2   3      726.31      721.71     55.79 o 
 -12  -2   3        0.77       32.96     26.03 o 
 -11  -2   3     1302.65     1242.28     63.84 o 
 -10  -2   3      877.12      959.42     54.75 o 
  -9  -2   3      159.52      172.42     16.84 o 
  -8  -2   3     2335.70     2249.53     53.20 o 
  -7  -2   3      145.49      166.84     13.84 o 
  -6  -2   3     4316.93     4191.93     79.34 o 
  -5  -2   3       41.23       72.63      9.30 o 
  -4  -2   3      257.88      254.65     12.40 o 
  -3  -2   3      566.55      540.09     24.07 o 
  -2  -2   3       17.06       15.23      5.06 o 
  -1  -2   3      151.65      224.38      7.12 o 
   0  -2   3     1724.29     2004.38     39.91 o 
   1  -2   3     1022.23      984.46     18.08 o 
   2  -2   3      248.63      184.30     10.02 o 
   3  -2   3     1734.53     1880.73     67.00 o 
   4  -2   3      354.82      408.85     13.62 o 
   5  -2   3     6217.16     6039.53     85.81 o 
   6  -2   3     2511.95     2401.49     43.01 o 
   7  -2   3      779.87      790.62     30.58 o 
   8  -2   3       78.05       58.78     14.26 o 
   9  -2   3      145.19      170.77     20.25 o 
  10  -2   3      261.24      269.84     34.40 o 
  11  -2   3      891.20     1017.69     60.33 o 
  12  -2   3       13.53       24.38     22.00 o 
 -13  -1   3      328.56      322.01     41.12 o 
 -12  -1   3     1221.02     1196.82     66.84 o 
 -11  -1   3       13.29        6.51     22.00 o 
 -10  -1   3     1240.32     1267.59     63.84 o 
  -9  -1   3      579.86      659.62     45.25 o 
  -8  -1   3      178.53      169.22     14.67 o 
  -7  -1   3     3421.99     3481.89     70.15 o 
  -6  -1   3      669.43      716.65     23.35 o 
  -5  -1   3     1555.02     1573.38     36.36 o 
  -4  -1   3     7659.87     7657.50    126.66 o 
  -3  -1   3     3805.54     3816.71     66.74 o 
  -2  -1   3    12959.43    14197.21    326.97 o 
  -1  -1   3      204.35      236.47      8.68 o 
   0  -1   3      690.90      599.05     16.57 o 
   1  -1   3      566.51      425.19     10.63 o 
   2  -1   3     1556.08     1150.25     20.74 o 
   3  -1   3       28.76       11.17      4.93 o 
   4  -1   3       12.75       12.96      5.77 o 
   5  -1   3      399.55      328.25     12.50 o 
   6  -1   3     2039.57     1951.82     36.46 o 
   7  -1   3      879.27      838.69     22.87 o 
   8  -1   3        7.02       -6.82      9.61 o 
   9  -1   3       32.16        9.30      9.92 o 
  10  -1   3      583.34      597.33     44.42 o 
  11  -1   3        0.22       27.07     23.04 o 
  12  -1   3      326.13      358.79     37.91 o 
 -13   0   3      102.27       98.97     26.76 o 
 -12   0   3       95.08      103.62     27.38 o 
 -11   0   3     1791.85     1705.31     77.79 o 
 -10   0   3       83.20      101.66     27.27 o 
  -9   0   3     2600.47     2415.03     88.64 o 
  -8   0   3     2028.46     1988.37     75.41 o 
  -7   0   3      219.96      194.74     13.64 o 
  -6   0   3     3060.99     3124.03     61.88 o 
  -5   0   3     7481.77     7366.69    124.38 o 
  -4   0   3     1429.07     1412.43     31.51 o 
  -3   0   3     8146.38     8347.60    134.71 o 
  -2   0   3      544.38      501.87     14.36 o 
  -1   0   3       10.85        3.93      3.62 o 
   0   0   3     8961.04    10468.51    242.57 o 
   1   0   3      485.08      664.64     13.12 o 
   2   0   3      278.94      194.92      8.26 o 
   3   0   3       52.09       40.39      6.15 o 
   5   0   3      755.94      680.35     21.34 o 
   6   0   3       16.48        7.12     10.80 o 
   7   0   3        8.37        7.20      7.91 o 
   8   0   3     1010.40      965.12     25.49 o 
   9   0   3      170.87      155.69     24.59 o 
  10   0   3      516.05      548.05     41.12 o 
  11   0   3     1167.40     1125.54     61.47 o 
  12   0   3       59.49       81.51     25.52 o 
 -12   1   3      491.96      447.43     42.46 o 
 -11   1   3        7.28       -0.52     19.73 o 
 -10   1   3     1530.10     1504.47     70.97 o 
  -9   1   3      961.67      980.39     53.62 o 
  -8   1   3     1020.58     1007.77     51.65 o 
  -7   1   3     3255.91     3091.49     96.90 o 
  -6   1   3      791.33      718.30     22.00 o 
  -5   1   3      882.29      743.20     21.07 o 
  -4   1   3    32674.65    34500.12    529.04 o 
  -3   1   3      563.88      548.36     15.19 o 
  -2   1   3     1416.67     1491.46     29.75 o 
  -1   1   3     5783.01     5806.74     94.01 o 
   0   1   3      883.17     1018.10     30.27 o 
   1   1   3     9520.97    10365.92    240.60 o 
   2   1   3      365.09      405.55     13.09 o 
   3   1   3      782.51      819.04     16.67 o 
   4   1   3      807.50      779.05     17.27 o 
   5   1   3        0.36       -5.38      5.38 o 
   6   1   3      267.82      335.65     16.12 o 
   7   1   3      120.74       93.89      9.36 o 
   8   1   3      110.29       87.09     10.26 o 
   9   1   3      130.88       90.50     22.52 o 
  10   1   3      266.67      293.50     30.99 o 
  11   1   3       52.61       53.31     22.00 o 
  12   1   3     1168.71     1184.43     65.39 o 
  13   1   3      214.21      215.19     31.10 o 
 -12   2   3      262.18      237.09     32.85 o 
 -11   2   3      675.44      665.92     48.55 o 
 -10   2   3      105.62      116.43     28.10 o 
  -9   2   3      612.69      637.00     44.53 o 
  -8   2   3     2419.01     2500.67     88.84 o 
  -7   2   3       35.00       59.40     19.94 o 
  -6   2   3     3657.07     3546.15    104.44 o 
  -5   2   3     9163.19     9036.87    149.28 o 
  -4   2   3     3548.60     3605.04     64.77 o 
  -3   2   3    15456.08    15720.79    247.73 o 
  -2   2   3      819.11      819.44     18.80 o 
  -1   2   3      109.39      128.83      7.64 o 
   0   2   3    33292.13    35231.23    794.75 o 
   1   2   3    24602.30    26703.36    604.97 o 
   2   2   3    33168.14    35438.63    998.99 o 
   3   2   3      963.31      970.99     23.91 o 
   4   2   3      160.33      235.69      9.09 o 
   5   2   3     2618.92     2762.74     42.44 o 
   6   2   3      435.12      422.55     13.91 o 
   7   2   3      115.72      106.95      9.26 o 
   8   2   3       56.74      101.04     20.15 o 
   9   2   3       59.43      110.66     16.94 o 
  10   2   3      150.76      182.55     26.65 o 
  11   2   3      490.23      512.82     40.91 o 
  12   2   3        0.32       -6.30     16.94 o 
  13   2   3      430.57      481.52     43.49 o 
 -11   3   3       29.88       20.35     20.04 o 
 -10   3   3      669.71      681.73     48.55 o 
  -9   3   3      969.78      924.40     53.62 o 
  -8   3   3      377.48      399.18     36.05 o 
  -7   3   3     3669.88     3741.92    113.74 o 
  -6   3   3     2078.84     1957.17     70.97 o 
  -5   3   3     3514.56     3446.56     99.90 o 
  -4   3   3     5817.08     5930.50    147.42 o 
  -3   3   3      210.80      287.51     22.21 o 
  -2   3   3     7857.86     7961.43    129.75 o 
  -1   3   3     5016.80     5256.72     87.61 o 
   0   3   3    14645.28    15429.36    353.11 o 
   1   3   3        9.91        9.81      8.78 o 
   2   3   3      357.56      328.93     19.32 o 
   3   3   3      327.52      396.39     14.67 o 
   4   3   3     2766.21     3071.14     58.58 o 
   5   3   3     1994.06     1957.89     43.29 o 
   6   3   3     1191.59     1134.43     22.31 o 
   7   3   3       60.90      107.61     22.37 o 
   8   3   3        8.86       -5.29      9.60 o 
   9   3   3       51.91      103.97     14.97 o 
  10   3   3      285.65      253.41     29.65 o 
  11   3   3       18.69       16.53     19.11 o 
  12   3   3      394.02      346.39     36.36 o 
  13   3   3        8.86       18.91     19.73 o 
 -11   4   3      137.71      106.20     24.69 o 
 -10   4   3      105.86       90.81     24.90 o 
  -9   4   3      531.86      524.29     43.08 o 
  -8   4   3     1269.42     1294.55     62.60 o 
  -7   4   3       72.63       78.31     22.62 o 
  -6   4   3     2204.99     2224.32     78.31 o 
  -5   4   3      953.05      932.35     45.25 o 
  -4   4   3     1358.99     1290.21     50.62 o 
  -3   4   3     9228.06     9454.13    218.19 o 
  -2   4   3       92.31       73.14      6.72 o 
  -1   4   3      435.23      406.83     13.33 o 
   0   4   3        6.65       13.12      9.30 o 
   1   4   3        5.53       -5.27      8.99 o 
   2   4   3    14355.75    15502.81    359.72 o 
   3   4   3     9452.37     9338.22    151.97 o 
   4   4   3     4140.70     3939.75     72.63 o 
   5   4   3      163.94      151.24     12.40 o 
   6   4   3      643.92      613.55     23.45 o 
   7   4   3       16.27       25.21     11.98 o 
   8   4   3     1616.33     1887.64     48.86 o 
   9   4   3        4.07      -11.20     11.20 o 
  10   4   3        1.13      -12.71     12.71 o 
  11   4   3        9.84       11.65     17.30 o 
  12   4   3       13.76       -1.96     20.56 o 
  13   4   3      130.62      111.78     27.27 o 
  14   4   3       41.96       29.24     21.07 o 
 -10   5   3      162.27      132.85     20.04 o 
  -9   5   3      520.70      453.01     40.50 o 
  -8   5   3      492.75      417.36     36.88 o 
  -7   5   3     1379.39     1406.54     63.02 o 
  -6   5   3       42.10        1.76     17.87 o 
  -5   5   3     1927.67     1624.11     63.33 o 
  -4   5   3     3432.83     3371.46     98.56 o 
  -3   5   3       34.77       22.42     16.12 o 
  -2   5   3    24391.42    25893.63    401.25 o 
  -1   5   3     2174.37     2299.86     45.32 o 
   0   5   3      539.27      558.39     18.00 o 
   1   5   3    21314.02    21109.85    483.89 o 
   2   5   3    10818.43    12151.19    287.40 o 
   3   5   3    17058.52    18987.60    441.44 o 
   4   5   3    13517.56    13481.80    216.84 o 
   5   5   3     1457.84     1662.95     40.39 o 
   6   5   3     3660.45     4033.66     79.44 o 
   7   5   3     2110.57     1876.28     47.62 o 
   8   5   3      267.34      197.21     18.08 o 
   9   5   3      400.84      397.63     23.45 o 
  10   5   3       34.32        9.40     12.09 o 
  11   5   3        6.77      -12.28     12.28 o 
  12   5   3       78.99       32.23     22.93 o 
  13   5   3       16.09      -23.35     23.35 o 
  14   5   3       29.25        6.41     25.21 o 
 -10   6   3        0.50      -13.84     13.84 o 
  -9   6   3       92.92       88.23     18.70 o 
  -8   6   3       78.67       52.38     21.59 o 
  -7   6   3      317.78      327.90     31.82 o 
  -6   6   3      921.43      848.99     47.01 o 
  -5   6   3      118.98      110.85     22.93 o 
  -4   6   3      750.02      681.42     39.36 o 
  -3   6   3     3312.88     3328.79     97.21 o 
  -2   6   3     2570.32     2574.74     78.20 o 
  -1   6   3     8905.36     9280.28    152.74 o 
   0   6   3    13311.38    14498.67    230.94 o 
   1   6   3       89.98       58.47     12.81 o 
   2   6   3    31289.36    32253.38    734.93 o 
   3   6   3    14602.68    15899.20    375.21 o 
   4   6   3     2327.71     2401.08     77.48 o 
   5   6   3     3438.19     3234.26     65.70 o 
   6   6   3      483.59      472.12     21.80 o 
   7   6   3     1575.22     1653.86     44.84 o 
   8   6   3     3116.70     2825.27     65.91 o 
   9   6   3       77.93       33.06     15.29 o 
  10   6   3      173.73      121.28     17.46 o 
  11   6   3      124.00      123.76     17.77 o 
  12   6   3        1.08       -9.95     14.62 o 
  13   6   3       66.75       41.84     26.03 o 
  14   6   3        0.52      -21.18     21.18 o 
  -9   7   3        0.14      -15.60     15.60 o 
  -8   7   3      133.08       72.11     18.49 o 
  -7   7   3       66.94       58.58     21.80 o 
  -6   7   3       27.86        7.23     16.22 o 
  -5   7   3      614.44      597.95     39.15 o 
  -4   7   3     1113.61     1085.04     50.52 o 
  -3   7   3       13.13      -17.25     17.25 o 
  -2   7   3     3939.27     3789.13    106.20 o 
  -1   7   3     3054.27     3029.75     59.90 o 
   0   7   3     2109.90     1933.55     43.20 o 
   1   7   3     7684.46     5109.61    132.65 o 
   2   7   3      805.69      761.79     34.81 o 
   3   7   3     1882.04     1858.61     63.84 o 
   4   7   3     9758.03    10065.19    250.63 o 
   5   7   3      162.43      135.68     12.19 o 
   6   7   3     1529.09     1568.42     42.05 o 
   7   7   3      209.46      200.93     17.25 o 
   8   7   3      234.70      216.64     20.15 o 
   9   7   3     3262.97     3471.87     79.13 o 
  10   7   3       99.84       74.90     16.43 o 
  11   7   3      253.50      205.69     21.38 o 
  12   7   3      164.61      160.33     19.42 o 
  13   7   3        0.77       -9.27     20.20 o 
  14   7   3       16.18       -9.81     26.96 o 
  -8   8   3        5.64      -14.26     14.57 o 
  -7   8   3        4.16      -13.84     13.84 o 
  -6   8   3      365.79      323.97     32.44 o 
  -5   8   3      401.22      341.85     32.23 o 
  -4   8   3       27.49      -15.91     17.87 o 
  -3   8   3     1526.83     1517.08     61.47 o 
  -2   8   3      184.71      194.32     25.93 o 
  -1   8   3     3555.42     3647.45    102.48 o 
   0   8   3     5651.60     5522.37     99.36 o 
   1   8   3       28.10       -0.06      8.94 o 
   2   8   3     1453.74     1383.19     51.86 o 
   3   8   3      300.31      233.06     22.21 o 
   4   8   3      208.17      134.09     22.31 o 
   5   8   3    11695.81    11560.13    186.81 o 
   6   8   3      713.14      676.36     26.96 o 
   7   8   3     1139.95     1168.83     37.40 o 
   8   8   3     2295.41     2270.40     58.16 o 
   9   8   3      109.06       94.84     18.49 o 
  10   8   3     1132.04     1267.38     44.84 o 
  11   8   3      199.32      188.43     21.07 o 
  12   8   3       23.82       -3.10     13.33 o 
  13   8   3       60.04       60.02     16.74 o 
  14   8   3       15.99       18.60     21.54 o 
  -7   9   3       28.60        8.88     14.67 o 
  -6   9   3       11.45      -12.71     13.53 o 
  -5   9   3        0.22        1.86     14.26 o 
  -4   9   3      559.74      519.64     37.91 o 
  -3   9   3       26.55       29.65     17.15 o 
  -2   9   3     2411.77     2401.60     81.51 o 
  -1   9   3      666.99      689.37     37.71 o 
   0   9   3      854.67      803.40     26.74 o 
   1   9   3     2259.56     2128.87     69.01 o 
   2   9   3        3.70       -3.51     13.33 o 
   3   9   3      234.37      190.71     21.28 o 
   4   9   3     2936.41     2703.14     59.62 o 
   5   9   3       14.62      -13.68     13.68 o 
   6   9   3     2876.31     2894.07     98.56 o 
   7   9   3     1125.52     1191.97     38.64 o 
   8   9   3      900.96      955.08     36.05 o 
   9   9   3     2485.56     2622.99     67.15 o 
  10   9   3      349.20      331.72     25.00 o 
  11   9   3      242.43      264.37     23.97 o 
  12   9   3      297.63      333.89     26.45 o 
  13   9   3       43.25       47.62     17.77 o 
  14   9   3      336.30      384.93     30.17 o 
  -7  10   3       13.91       11.57     31.61 o 
  -6  10   3       59.95       -1.55     29.34 o 
  -5  10   3        6.50      -14.26     14.26 o 
  -4  10   3        7.30      -13.22     13.22 o 
  -3  10   3      551.30      523.36     28.72 o 
  -2  10   3      217.83      297.42     29.65 o 
  -1  10   3      162.45      128.21     23.14 o 
   0  10   3      960.95      873.57     42.46 o 
   1  10   3       90.23       65.66     21.54 o 
   2  10   3     1226.40     1230.50     52.17 o 
   3  10   3      916.17      874.18     31.82 o 
   4  10   3     1346.20     1251.83     61.00 o 
   5  10   3     7148.83     7368.02    219.63 o 
   6  10   3      603.22      545.78     41.32 o 
   7  10   3      887.37      874.40     51.03 o 
   8  10   3     1165.91     1216.14     62.19 o 
   9  10   3        3.16       -1.14     13.95 o 
  10  10   3     1558.65     1631.85     52.58 o 
  11  10   3     1136.80     1185.15     45.97 o 
  12  10   3       87.76       82.96     18.91 o 
  13  10   3      793.21      802.08     40.29 o 
  -5  11   3       29.17        5.58     29.24 o 
  -4  11   3       26.98        7.02     27.17 o 
  -3  11   3       56.74       21.07     21.80 o 
  -2  11   3       27.23        4.13     21.69 o 
  -1  11   3      163.36      139.98     29.03 o 
   0  11   3        4.46       -9.09     12.71 o 
   1  11   3      863.18      797.51     25.02 o 
   2  11   3       21.23        9.46     10.02 o 
   3  11   3      989.11      989.57     35.03 o 
   4  11   3      421.30      398.39     23.20 o 
   5  11   3      213.12      176.35     18.30 o 
   6  11   3     3210.19     3356.17    114.16 o 
   7  11   3      325.06      319.43     35.12 o 
   8  11   3      352.50      380.59     38.33 o 
   9  11   3     1213.88     1339.28     68.39 o 
  10  11   3      354.74      365.81     26.45 o 
  11  11   3     1071.08     1158.81     46.08 o 
  12  11   3     1212.37     1252.61     49.90 o 
  13  11   3        1.08       18.60     16.63 o 
  -4  12   3       11.61       12.09     22.11 o 
  -3  12   3       42.10       16.84     19.53 o 
  -2  12   3        2.25       -3.20     19.32 o 
  -1  12   3        2.62       -2.27     20.76 o 
   0  12   3        6.91        5.79     21.59 o 
   1  12   3      180.38      171.28     30.48 o 
   2  12   3      672.33      681.12     30.60 o 
   3  12   3       89.46       99.21     15.88 o 
   4  12   3      306.07      317.93     22.13 o 
   5  12   3     1432.30     1383.91     64.88 o 
   6  12   3      273.12      332.65     35.33 o 
   7  12   3     2102.54     1978.76     84.71 o 
   8  12   3      616.15      665.82     49.69 o 
   9  12   3       33.57       34.61     26.45 o 
  10  12   3     1436.37     1418.63     74.79 o 
  11  12   3      409.37      473.56     31.41 o 
  12  12   3      423.00      446.50     32.34 o 
  -3  13   3       27.33        1.45     22.31 o 
  -2  13   3       57.90       68.08     25.31 o 
  -1  13   3        0.14       -7.44     21.59 o 
   0  13   3        0.22      -24.17     24.17 o 
   1  13   3       52.50       12.40     23.97 o 
   2  13   3        0.03      -19.73     22.21 o 
   3  13   3      227.95      209.37     19.75 o 
   4  13   3       55.85       58.69     15.04 o 
   5  13   3       92.63       80.27     22.42 o 
   6  13   3     1014.45      937.62     55.99 o 
   7  13   3      641.72      621.60     49.48 o 
   8  13   3      518.81      446.70     44.01 o 
   9  13   3     1468.54     1380.81     75.62 o 
  10  13   3        1.70       -0.83     25.21 o 
  11  13   3      971.90     1019.86     66.84 o 
  12  13   3      735.15      798.36     60.75 o 
  -1  14   3        4.70        3.82     21.18 o 
   0  14   3       62.78       42.98     26.03 o 
   1  14   3       60.25       11.98     26.14 o 
   2  14   3        1.56      -14.36     20.87 o 
   3  14   3      168.88      165.29     30.58 o 
   4  14   3       18.35       -0.93     18.49 o 
   5  14   3      248.20      240.29     31.92 o 
   6  14   3       27.16       -4.03     21.49 o 
   7  14   3      263.45      271.91     35.85 o 
   8  14   3      532.57      486.37     48.66 o 
   9  14   3      142.69      109.30     30.79 o 
  10  14   3      319.00      254.96     38.33 o 
  11  14   3       32.09       10.02     24.79 o 
   1  15   3       39.83        1.34     25.62 o 
   2  15   3        0.95      -21.07     21.07 o 
   3  15   3        5.38      -20.66     20.66 o 
   5  15   3       26.80       -9.71     19.53 o 
   6  15   3       48.51       30.06     23.97 o 
   7  15   3       85.44       59.09     29.96 o 
   8  15   3      195.80      204.24     36.98 o 
   9  15   3      229.34      181.41     35.95 o 
  10  15   3        3.74      -22.21     22.21 o 
   6  16   3        0.45      -21.28     21.28 o 
   7  16   3       62.95       52.79     27.38 o 
  -8 -14   4       36.17       68.29     28.72 o 
  -7 -14   4      654.22      635.14     54.13 o 
  -6 -14   4      537.44      614.58     53.62 o 
  -5 -14   4       41.12       70.04     28.41 o 
  -4 -14   4      366.14      427.73     30.83 o 
  -3 -14   4      157.36      178.47     24.25 o 
  -2 -14   4       73.83       69.42     28.31 o 
 -10 -13   4       11.72       22.52     19.11 o 
  -9 -13   4      120.32      148.56     32.03 o 
  -8 -13   4      842.79      915.52     62.50 o 
  -7 -13   4      209.34      224.59     36.57 o 
  -6 -13   4     1620.33     1721.32     85.13 o 
  -5 -13   4     1382.51     1411.81     74.49 o 
  -4 -13   4       43.46       50.95     18.33 o 
  -3 -13   4      652.03      691.73     36.66 o 
  -2 -13   4      404.07      435.96     46.70 o 
  -1 -13   4      119.27      148.04     34.09 o 
   0 -13   4      215.95      192.57     34.92 o 
   1 -13   4        6.00      -19.73     19.73 o 
 -11 -12   4       11.43       43.18     26.14 o 
 -10 -12   4     1024.61     1046.61     65.60 o 
  -9 -12   4      661.85      648.05     51.14 o 
  -8 -12   4       40.26       78.00     29.44 o 
  -7 -12   4     2925.00     3129.51    120.15 o 
  -6 -12   4     1026.58     1039.18     62.60 o 
  -5 -12   4      585.72      662.10     48.86 o 
  -4 -12   4     1253.74     1351.50     89.36 o 
  -3 -12   4        0.08        0.44     13.91 o 
  -2 -12   4     1139.85     1236.27     47.02 o 
  -1 -12   4      306.04      288.13     38.12 o 
   0 -12   4        2.63       -4.96     25.21 o 
   1 -12   4      214.69      232.96     36.98 o 
   2 -12   4       44.00       34.71     25.52 o 
 -12 -11   4       32.19       15.70     20.76 o 
 -11 -11   4      821.26      800.53     57.23 o 
 -10 -11   4      622.66      627.29     49.59 o 
  -9 -11   4       96.08      128.31     25.93 o 
  -8 -11   4     2056.35     2106.04     92.67 o 
  -7 -11   4      235.92      233.99     32.75 o 
  -6 -11   4     1438.77     1461.08     72.32 o 
  -5 -11   4      260.39      298.06     23.49 o 
  -4 -11   4       56.34       72.85     16.83 o 
  -3 -11   4      572.73      634.63     31.55 o 
  -2 -11   4      107.64       78.16     15.72 o 
  -1 -11   4       46.51       53.65     16.75 o 
   0 -11   4      482.46      524.91     47.21 o 
   1 -11   4       21.52       13.74     24.38 o 
   2 -11   4      516.76      576.77     51.45 o 
   3 -11   4      138.18      106.10     30.06 o 
   4 -11   4        1.35      -30.17     30.17 o 
 -12 -10   4      232.25      271.60     34.81 o 
 -11 -10   4        5.59       -4.44     20.25 o 
 -10 -10   4      990.74      905.39     57.03 o 
  -9 -10   4      893.60      949.09     57.34 o 
  -8 -10   4       82.77       96.28     22.83 o 
  -7 -10   4     1486.53     1601.89     74.07 o 
  -6 -10   4        6.65       -4.44     19.01 o 
  -5 -10   4      467.22      396.62     44.94 o 
  -4 -10   4     1449.26     1431.27     45.42 o 
  -3 -10   4      244.51      253.39     21.70 o 
  -2 -10   4     1070.51     1206.79     42.44 o 
  -1 -10   4     1193.42     1310.32     45.15 o 
   0 -10   4       92.35      118.02     31.41 o 
   1 -10   4     1308.51     1392.39     73.87 o 
   2 -10   4      470.19      505.69     48.04 o 
   3 -10   4      264.39      310.85     39.98 o 
   4 -10   4      409.78      423.25     51.34 o 
   5 -10   4       78.38       47.21     35.54 o 
 -13  -9   4        9.86      -17.46     17.46 o 
 -12  -9   4        7.41      -16.22     16.22 o 
 -11  -9   4      780.19      738.86     50.62 o 
 -10  -9   4      178.14      117.05     25.52 o 
  -9  -9   4      368.58      351.45     35.12 o 
  -8  -9   4       22.12       41.74     18.49 o 
  -7  -9   4      346.13      310.03     31.51 o 
  -6  -9   4      760.38      801.05     48.76 o 
  -5  -9   4      768.31      785.52     32.28 o 
  -4  -9   4      433.54      449.17     32.34 o 
  -3  -9   4     4162.14     4123.33     87.82 o 
  -2  -9   4      533.46      587.75     29.54 o 
  -1  -9   4      541.11      527.28     27.87 o 
   0  -9   4     1704.83     1637.63     56.61 o 
   1  -9   4      207.15      188.23     35.23 o 
   2  -9   4     1308.10     1432.57     74.07 o 
   3  -9   4     1595.42     1626.48     82.44 o 
   4  -9   4       30.87       29.24     30.27 o 
   5  -9   4      363.36      403.52     49.90 o 
   6  -9   4       92.46       60.33     35.74 o 
 -13  -8   4        0.04      -13.02     13.02 o 
 -12  -8   4       11.79       -1.65     12.40 o 
 -11  -8   4       85.88       59.30     16.01 o 
 -10  -8   4      358.49      324.08     23.24 o 
  -9  -8   4      116.05       70.46     21.80 o 
  -8  -8   4        6.04      -15.08     15.08 o 
  -7  -8   4      226.11      224.80     27.89 o 
  -6  -8   4      142.52      149.74     33.47 o 
  -5  -8   4     1168.24     1181.71     52.02 o 
  -4  -8   4     4926.84     4873.27     95.83 o 
  -3  -8   4        0.25       -1.64     16.17 o 
  -2  -8   4     6220.14     6308.22    194.58 o 
  -1  -8   4     2127.36     2279.92     57.56 o 
   0  -8   4      565.43      592.82     28.14 o 
   1  -8   4     6100.88     6467.80    177.07 o 
   2  -8   4     1474.97     1476.37     73.04 o 
   3  -8   4      884.89      848.06     58.06 o 
   4  -8   4      805.20      894.44     61.06 o 
   5  -8   4      202.47      194.32     38.95 o 
   6  -8   4      218.69      249.18     43.29 o 
   7  -8   4      306.97      332.24     49.07 o 
 -13  -7   4       16.80      -10.95     23.55 o 
 -12  -7   4        0.22      -12.09     12.09 o 
 -11  -7   4       60.45       35.02     13.53 o 
 -10  -7   4       13.70       -5.27     11.05 o 
  -9  -7   4       35.03       -1.96     13.33 o 
  -8  -7   4      485.17      475.01     36.57 o 
  -7  -7   4      487.02      505.69     23.35 o 
  -6  -7   4     1978.85     1933.51     45.97 o 
  -5  -7   4     3266.39     3151.80     76.14 o 
  -4  -7   4      465.27      472.71     23.97 o 
  -3  -7   4     9456.09     9871.40    194.32 o 
  -2  -7   4      119.26       94.26     15.35 o 
  -1  -7   4     5199.85     5469.14    209.61 o 
   0  -7   4     3210.25     3014.23     83.47 o 
   1  -7   4     1143.14     1089.35     36.05 o 
   2  -7   4     5534.96     5724.94    111.24 o 
   3  -7   4     5328.73     5436.48    158.47 o 
   4  -7   4      399.84      416.74     43.18 o 
   5  -7   4     1723.98     1685.88     81.61 o 
   6  -7   4      501.59      511.99     51.34 o 
   7  -7   4      168.17      103.10     38.74 o 
   8  -7   4      412.36      448.77     51.24 o 
 -13  -6   4       61.05       45.46     24.69 o 
 -12  -6   4       55.72       33.16     14.88 o 
 -11  -6   4        0.06       -1.03     11.57 o 
 -10  -6   4       23.08       16.32     12.29 o 
  -9  -6   4       24.67      -13.84     13.84 o 
  -8  -6   4      552.31      497.22     25.00 o 
  -6  -6   4      208.66      197.73     14.67 o 
  -5  -6   4     1793.33     1869.36     34.14 o 
  -4  -6   4     5781.74     5743.22     80.51 o 
  -3  -6   4       59.67       41.72     16.99 o 
  -2  -6   4     8537.52     8759.25    149.29 o 
  -1  -6   4     8989.74     9652.24    163.17 o 
   0  -6   4      488.39      530.42     23.34 o 
   1  -6   4     2248.06     2086.70     50.98 o 
   2  -6   4      529.30      495.28     23.50 o 
   3  -6   4     1513.61     1396.46     41.05 o 
   4  -6   4     1995.83     2138.58     85.23 o 
   5  -6   4       17.75        9.19     24.59 o 
   6  -6   4      228.94      254.45     38.33 o 
   7  -6   4      758.29      809.11     59.82 o 
   8  -6   4       36.25        9.09     30.27 o 
   9  -6   4      467.99      593.30     55.17 o 
 -13  -5   4        5.14       11.05     21.59 o 
 -12  -5   4      218.36      245.36     34.50 o 
 -11  -5   4      474.23      467.78     26.96 o 
 -10  -5   4       51.33       46.28     14.05 o 
  -9  -5   4        0.41       -0.83     17.87 o 
  -8  -5   4        0.11      -11.47     11.47 o 
  -7  -5   4       10.13        3.82     11.57 o 
  -6  -5   4      164.18      129.55     14.26 o 
  -5  -5   4       43.40       60.95      9.50 o 
  -4  -5   4      909.25      840.33     19.34 o 
  -3  -5   4      863.27      841.63     24.95 o 
  -2  -5   4      225.96      214.48     14.56 o 
  -1  -5   4     1532.65     1493.26     38.20 o 
   0  -5   4     2534.20     2172.19     34.79 o 
   1  -5   4     1345.78     1483.34     27.80 o 
   3  -5   4     2737.59     2486.84     43.88 o 
   4  -5   4     2324.62     2321.02     43.32 o 
   5  -5   4     2813.37     2823.82     64.46 o 
   6  -5   4       72.65       78.82     16.53 o 
   7  -5   4      176.69      196.91     20.76 o 
   8  -5   4      875.55      947.75     40.19 o 
   9  -5   4       39.13       34.92     30.58 o 
  10  -5   4      387.80      492.57     53.20 o 
 -13  -4   4      418.99      470.26     44.94 o 
 -12  -4   4      262.80      267.77     35.43 o 
 -11  -4   4        0.07       -0.52     19.84 o 
 -10  -4   4      431.39      399.70     23.66 o 
  -9  -4   4        8.29       -4.75     10.54 o 
  -8  -4   4      313.45      284.72     18.91 o 
  -7  -4   4       69.09       46.39     11.36 o 
  -6  -4   4     1267.06     1382.67     36.05 o 
  -5  -4   4       27.82       36.88      7.75 o 
  -4  -4   4      705.32      653.94     20.25 o 
  -3  -4   4      434.01      511.86     13.43 o 
  -2  -4   4     5517.16     5637.94    132.03 o 
  -1  -4   4     1112.34     1266.83     32.61 o 
   0  -4   4     2137.38     2237.93     48.65 o 
   1  -4   4     3707.00     3420.81     50.95 o 
   2  -4   4      143.77      179.45     11.78 o 
   3  -4   4     5947.68     6616.87     92.99 o 
   4  -4   4     3563.88     3418.22     55.86 o 
   5  -4   4       98.30      115.81     17.15 o 
   6  -4   4     2222.84     2161.82     55.06 o 
   7  -4   4      652.14      699.60     31.61 o 
   8  -4   4      164.64      188.33     22.52 o 
   9  -4   4     1479.35     1578.65     53.00 o 
  10  -4   4      235.75      241.53     35.12 o 
 -13  -3   4      103.71      131.10     30.79 o 
 -12  -3   4      596.46      615.20     48.66 o 
 -11  -3   4      851.18      758.59     49.69 o 
 -10  -3   4       46.57       51.45     22.21 o 
  -9  -3   4      553.57      504.35     24.69 o 
  -8  -3   4      655.34      535.55     24.07 o 
  -7  -3   4      122.61       87.92     12.91 o 
  -6  -3   4      291.34      310.34     16.53 o 
  -5  -3   4        9.36        9.50      7.85 o 
  -4  -3   4      117.73       98.66      8.78 o 
  -3  -3   4     1526.82     1493.52     32.13 o 
  -2  -3   4      168.08      102.38      6.31 o 
  -1  -3   4      492.58      338.32     15.16 o 
   0  -3   4      405.53      344.69     15.29 o 
   1  -3   4       34.48       51.57      5.69 o 
   2  -3   4     1502.69     1171.79     49.28 o 
   3  -3   4     3797.33     3761.34     57.02 o 
   4  -3   4      716.15      755.40     20.70 o 
   5  -3   4     8987.23     9383.01    128.25 o 
   6  -3   4     1307.19     1263.97     39.36 o 
   7  -3   4      414.92      391.43     23.55 o 
   8  -3   4     2425.24     2555.94     65.08 o 
   9  -3   4       56.42       65.19     18.80 o 
  10  -3   4     1170.24     1222.13     65.19 o 
  11  -3   4      439.09      514.37     44.32 o 
 -13  -2   4      393.79      412.20     43.80 o 
 -12  -2   4     1165.06     1011.08     60.23 o 
 -11  -2   4       37.15       47.42     23.86 o 
 -10  -2   4     2265.76     2050.77     81.72 o 
  -9  -2   4       31.76       43.80     12.40 o 
  -8  -2   4     1972.91     2083.10     50.93 o 
  -7  -2   4        1.52       12.19      9.71 o 
  -6  -2   4      598.57      632.45     22.83 o 
  -5  -2   4      450.99      550.73     19.94 o 
  -4  -2   4     1661.81     1751.07     38.22 o 
  -2  -2   4     1375.41     1444.97     29.75 o 
  -1  -2   4       76.04       89.16      5.79 o 
   0  -2   4     1321.35     1445.64     32.80 o 
   1  -2   4    12428.65    12349.04    155.17 o 
   2  -2   4        1.05        5.98      5.08 o 
   3  -2   4      545.87      470.36     17.36 o 
   4  -2   4     1683.73     1622.23     39.05 o 
   5  -2   4       38.04       47.47     14.20 o 
   6  -2   4     4093.15     4200.54     66.53 o 
   7  -2   4     2401.86     2490.24     59.61 o 
   8  -2   4      121.62      143.80     17.98 o 
   9  -2   4     3143.13     3328.58     77.79 o 
  10  -2   4      249.11      270.05     35.74 o 
  11  -2   4      672.56      722.95     51.14 o 
 -13  -1   4       39.69       24.59     25.41 o 
 -12  -1   4      418.50      378.93     40.81 o 
 -11  -1   4      501.92      444.95     41.32 o 
 -10  -1   4       41.00       65.39     25.00 o 
  -9  -1   4     1061.45     1037.01     54.13 o 
  -8  -1   4       62.23       65.39     11.36 o 
  -7  -1   4      411.72      421.08     19.53 o 
  -6  -1   4      114.60       96.80     11.16 o 
  -5  -1   4     1085.05     1155.40     30.17 o 
  -4  -1   4     1767.67     1730.82     37.60 o 
  -3  -1   4      655.34      700.22     19.63 o 
  -2  -1   4      477.33      479.87     22.00 o 
  -1  -1   4      335.90      366.33     11.88 o 
   0  -1   4      185.84      198.65     10.97 o 
   1  -1   4        2.96        8.39      4.95 o 
   2  -1   4     2636.38     2703.05     40.69 o 
   3  -1   4      142.53      121.01      7.88 o 
   4  -1   4        0.72        7.88      5.31 o 
   5  -1   4     2988.70     2925.04     47.83 o 
   6  -1   4      488.08      511.74     17.51 o 
   7  -1   4     3095.20     3000.32     52.01 o 
   8  -1   4      338.07      384.00     23.24 o 
   9  -1   4        5.40       -3.72     10.33 o 
  10  -1   4     1260.89     1343.42     66.01 o 
  11  -1   4      894.98     1049.09     61.47 o 
  12  -1   4       52.21       57.03     23.66 o 
 -13   0   4      404.11      355.90     41.12 o 
 -12   0   4      114.04      121.90     30.68 o 
 -11   0   4      802.35      749.71     52.89 o 
 -10   0   4     1039.35     1082.67     58.78 o 
  -9   0   4      193.21      204.96     30.58 o 
  -8   0   4     1584.53     1503.85     63.95 o 
  -7   0   4       43.09       28.20      9.61 o 
  -6   0   4      295.05      286.89     14.98 o 
  -5   0   4    11983.90    12812.57    206.82 o 
  -4   0   4     2307.51     2346.23     47.01 o 
  -3   0   4     5784.82     5945.79     99.80 o 
  -2   0   4      222.48      237.20     11.05 o 
  -1   0   4        1.73        7.95      4.96 o 
   0   0   4      264.74      300.11     16.63 o 
   1   0   4       58.47       46.36      8.50 o 
   2   0   4     1183.41     1143.40     21.32 o 
   3   0   4      149.03      138.24      7.92 o 
   4   0   4     2388.88     2180.95     36.25 o 
   5   0   4      286.43      262.09     19.63 o 
   6   0   4     4321.25     4175.54     92.46 o 
   7   0   4     1021.19      927.72     23.92 o 
   8   0   4      382.48      356.16     16.31 o 
   9   0   4       80.22       80.79     20.56 o 
  10   0   4      334.30      366.95     35.74 o 
  11   0   4      793.80      866.34     55.79 o 
  12   0   4      603.03      724.50     52.27 o 
 -12   1   4      722.07      793.61     54.86 o 
 -11   1   4     1150.75     1078.12     61.78 o 
 -10   1   4      175.70      187.30     29.86 o 
  -9   1   4     2739.44     2709.36     97.73 o 
  -8   1   4      433.06      532.45     39.57 o 
  -7   1   4       68.65       89.46     22.52 o 
  -6   1   4     7622.25     7724.86    132.34 o 
  -5   1   4     3524.37     3579.52     67.15 o 
  -4   1   4     9131.21     9264.76    151.55 o 
  -3   1   4     3111.57     3038.39     55.89 o 
  -2   1   4       19.04       41.01      6.20 o 
  -1   1   4     1538.08     1763.36     34.71 o 
   0   1   4      561.30      491.85     20.87 o 
   1   1   4      835.05      756.83     28.62 o 
   2   1   4     1059.79     1190.26     21.18 o 
   3   1   4      263.18      256.15     11.87 o 
   4   1   4      165.74      173.04      9.10 o 
   5   1   4     1813.42     1897.16     33.51 o 
   6   1   4      535.35      521.91     29.96 o 
   7   1   4     4029.35     4391.83     81.20 o 
   8   1   4     2241.94     2161.93     41.39 o 
   9   1   4       15.43       12.09     17.56 o 
  10   1   4      833.26      780.80     47.93 o 
  11   1   4      669.72      650.74     47.32 o 
  12   1   4       59.75      115.60     29.44 o 
  13   1   4      716.61      807.66     56.72 o 
 -12   2   4       29.56       13.12     20.35 o 
 -11   2   4      367.56      349.28     36.98 o 
 -10   2   4     2102.45     2021.94     85.13 o 
  -9   2   4       51.83       45.15     20.87 o 
  -8   2   4     1895.26     1761.40     72.11 o 
  -7   2   4     3138.50     3128.06     99.59 o 
  -6   2   4      280.42      329.24     29.44 o 
  -5   2   4     8197.27     8207.41    137.30 o 
  -4   2   4     9624.48    10210.03    165.81 o 
  -3   2   4     1009.48      980.91     23.14 o 
  -2   2   4     6478.66     6665.84    109.92 o 
  -1   2   4        7.44        6.41      5.89 o 
   0   2   4      309.28      339.16     17.05 o 
   1   2   4     7933.49     8738.41    206.72 o 
   2   2   4     1255.17     1273.68     42.05 o 
   3   2   4      777.33      767.03     25.62 o 
   4   2   4       17.51       12.11      5.71 o 
   5   2   4       14.59       22.44      6.54 o 
   6   2   4      115.52       85.87      8.69 o 
   7   2   4        9.20       22.98      8.25 o 
   8   2   4      390.17      378.21     20.24 o 
   9   2   4      473.83      480.28     36.26 o 
  10   2   4       11.12      -13.33     16.22 o 
  11   2   4      651.09      682.14     47.32 o 
  12   2   4      720.26      768.71     52.89 o 
  13   2   4        2.68       27.38     21.90 o 
 -11   3   4      335.38      348.15     37.29 o 
 -10   3   4        6.95       44.94     23.97 o 
  -9   3   4     2466.15     2476.50     93.80 o 
  -8   3   4      813.62      806.42     48.66 o 
  -7   3   4     1011.31     1047.54     52.89 o 
  -6   3   4     5945.94     5965.83    157.23 o 
  -5   3   4     1148.32     1142.79     49.90 o 
  -4   3   4    10556.13    10792.90    247.63 o 
  -3   3   4    10598.50    11143.01    179.76 o 
  -2   3   4     3003.44     3341.29     60.02 o 
  -1   3   4     3145.59     3250.17     58.47 o 
   0   3   4    11596.80    12586.63    291.02 o 
   1   3   4     1127.32     1169.24     38.53 o 
   2   3   4    35088.79    34607.14    783.18 o 
   3   3   4     2940.23     2804.35     53.77 o 
   4   3   4      387.25      375.49     15.85 o 
   5   3   4        3.38        5.15      7.84 o 
   6   3   4        1.54       -3.26      6.17 o 
   7   3   4      127.34      126.93      9.79 o 
   8   3   4      133.19      108.56     14.02 o 
   9   3   4        8.44      -10.50     10.50 o 
  10   3   4      480.46      532.60     29.49 o 
  11   3   4      153.95       98.04     24.79 o 
  12   3   4      328.26      292.26     34.09 o 
  13   3   4      522.47      498.15     43.60 o 
 -11   4   4       83.98       99.07     24.79 o 
 -10   4   4      856.09      816.65     54.86 o 
  -9   4   4       59.58       54.24     23.97 o 
  -8   4   4     1292.36     1266.56     62.81 o 
  -7   4   4     1773.67     1788.26     72.63 o 
  -6   4   4      755.66      722.23     42.67 o 
  -5   4   4     4115.08     3906.80    112.61 o 
  -4   4   4       63.79       38.12     16.43 o 
  -3   4   4     3117.35     3288.29     93.29 o 
  -2   4   4     5499.19     5916.35    100.21 o 
  -1   4   4       25.42       59.51      7.54 o 
   0   4   4     3375.42     3139.32     81.41 o 
   1   4   4     1668.77     1763.05     52.89 o 
   2   4   4        1.51        3.93      9.19 o 
   3   4   4       68.87       73.04     13.95 o 
   4   4   4      714.00      639.06     21.07 o 
   5   4   4        3.90       -5.17      7.75 o 
   6   4   4      266.57      257.85     16.11 o 
   7   4   4       16.43       12.01     10.80 o 
   8   4   4      388.93      322.10     20.38 o 
   9   4   4      320.93      209.06     26.29 o 
  10   4   4       11.59        1.01     13.13 o 
  11   4   4      204.13      234.87     22.57 o 
  12   4   4      321.53      283.17     33.37 o 
  13   4   4       61.50       67.36     23.55 o 
 -10   5   4       81.36       69.94     23.97 o 
  -9   5   4     1142.33     1074.09     60.75 o 
  -8   5   4      178.27      143.70     27.07 o 
  -7   5   4      668.73      657.56     43.70 o 
  -6   5   4     1986.75     1959.96     74.90 o 
  -5   5   4       60.48       75.83     19.94 o 
  -4   5   4     3690.41     3655.04    105.79 o 
  -3   5   4     1173.40      977.60     44.32 o 
  -2   5   4     2762.74     2952.03     56.20 o 
  -1   5   4     1849.04     1491.35     33.47 o 
   0   5   4     2993.99     2942.83     79.03 o 
   1   5   4      497.81      446.81     23.14 o 
   2   5   4    15800.26    16282.89    380.07 o 
   3   5   4     1438.29     1544.45     53.93 o 
   4   5   4     5498.41     5856.43    103.51 o 
   5   5   4       57.58       43.49     10.02 o 
   6   5   4      393.75      389.06     19.84 o 
   7   5   4      147.18      230.69     17.25 o 
   8   5   4        4.99        5.17     11.78 o 
   9   5   4       32.71      -16.94     16.94 o 
  10   5   4      117.38       78.59     17.19 o 
  11   5   4        0.20       -1.51     13.29 o 
  12   5   4       16.04        7.85     15.07 o 
  13   5   4      251.51      274.90     37.29 o 
  14   5   4       26.23       13.33     23.76 o 
 -10   6   4      204.21      195.87     23.76 o 
  -9   6   4        0.00        0.21     19.53 o 
  -8   6   4      861.55      783.18     50.72 o 
  -7   6   4      420.55      389.68     35.54 o 
  -6   6   4      688.83      655.08     42.46 o 
  -5   6   4     2146.26     2233.31     79.96 o 
  -4   6   4     1023.16      954.26     47.42 o 
  -3   6   4     1583.02     1606.34     61.26 o 
  -2   6   4     9431.29     9756.82    160.75 o 
  -1   6   4     1315.27     1313.66     32.13 o 
   0   6   4     4333.49     4247.03     77.87 o 
   1   6   4     8166.73     8761.76    212.61 o 
   2   6   4     2330.73     2751.40     81.10 o 
   3   6   4     8786.49     8938.21    221.70 o 
   4   6   4     4518.29     4853.00    133.37 o 
   5   6   4       12.25        4.24      9.92 o 
   6   6   4     3331.55     3362.57     70.25 o 
   7   6   4      509.49      584.00     25.72 o 
   8   6   4      751.33      820.37     31.82 o 
   9   6   4      425.97      381.31     23.45 o 
  10   6   4      156.94      126.35     16.94 o 
  11   6   4      127.59      126.66     19.81 o 
  12   6   4       14.11       -4.40     16.06 o 
  13   6   4       10.19      -22.21     22.21 o 
  14   6   4      112.64       98.97     31.10 o 
  -9   7   4      298.35      282.24     35.54 o 
  -8   7   4        3.96       -2.89     18.18 o 
  -7   7   4      784.81      752.81     48.45 o 
  -6   7   4      494.56      495.88     37.71 o 
  -5   7   4        0.50      -17.67     17.67 o 
  -4   7   4     1296.12     1214.90     54.96 o 
  -3   7   4     3243.37     3260.92    100.11 o 
  -2   7   4       37.72       26.24     18.18 o 
  -1   7   4    16265.86    17265.44    274.90 o 
   0   7   4     8750.75     9379.72    157.17 o 
   1   7   4     2381.26     1284.02     45.97 o 
   2   7   4     1987.85     1960.37     64.36 o 
   3   7   4      683.18      670.99     35.23 o 
   4   7   4    10577.66    11050.34    273.56 o 
   5   7   4     1913.60     1948.70     70.56 o 
   6   7   4       36.22       34.19     12.50 o 
   7   7   4        9.36      -11.16     11.16 o 
   8   7   4       60.19       79.44     14.88 o 
   9   7   4      113.32       79.24     16.53 o 
  10   7   4      381.75      398.05     25.62 o 
  11   7   4       15.15      -12.09     12.09 o 
  12   7   4        4.79       -0.96     15.30 o 
  13   7   4       12.26       -9.93     32.18 o 
  14   7   4       13.05       -4.55     24.28 o 
  -8   8   4      166.06      170.77     28.82 o 
  -7   8   4      157.20       94.73     23.66 o 
  -6   8   4       70.67       15.19     18.70 o 
  -5   8   4     1358.99     1317.07     61.16 o 
  -4   8   4      478.18      488.23     37.09 o 
  -3   8   4     1066.71     1001.88     49.69 o 
  -2   8   4     2759.39     2733.43     88.23 o 
  -1   8   4      550.69      542.03     35.90 o 
   0   8   4     9566.22    10419.44    174.35 o 
   1   8   4      681.97       16.32      8.37 o 
   2   8   4      852.77      788.45     37.40 o 
   3   8   4     3712.99     3677.87    107.96 o 
   4   8   4     2623.85     2665.86     87.50 o 
   5   8   4     5062.95     5256.41    149.28 o 
   6   8   4     2883.32     2987.98     99.38 o 
   7   8   4      516.35      434.72     23.76 o 
   8   8   4      863.67      806.53     32.85 o 
   9   8   4     1314.16     1276.27     43.29 o 
  10   8   4        4.29      -18.91     18.91 o 
  11   8   4       77.98       78.51     17.15 o 
  12   8   4       13.02       -4.75     13.22 o 
  13   8   4       11.90       -4.99     16.84 o 
  14   8   4       10.29       -8.12     18.73 o 
  -7   9   4        0.57      -14.88     14.88 o 
  -6   9   4      338.86      293.08     32.96 o 
  -5   9   4       68.87       81.72     23.35 o 
  -4   9   4     1829.00     2026.08     78.20 o 
  -3   9   4      583.09      609.62     39.88 o 
  -2   9   4      321.31      316.64     31.51 o 
  -1   9   4     3958.72     3812.17    110.85 o 
   0   9   4      680.96      701.91     26.00 o 
   2   9   4     2248.05     2171.43     73.14 o 
   3   9   4       12.17       -2.89     13.53 o 
   4   9   4     4837.04     4799.59    138.12 o 
   5   9   4     5689.99     5422.84    155.07 o 
   6   9   4      678.62      655.39     43.18 o 
   7   9   4     1728.19     1878.66     76.76 o 
   8   9   4       46.61       15.29     14.57 o 
   9   9   4      924.54      949.61     37.91 o 
  10   9   4     1489.76     1562.64     50.83 o 
  11   9   4       18.32       -6.20     13.84 o 
  12   9   4       94.32       94.01     17.98 o 
  13   9   4      159.50      153.83     20.66 o 
  14   9   4       19.87       35.49     36.73 o 
  -7  10   4        2.94      -15.19     15.19 o 
  -6  10   4        7.69      -14.77     14.77 o 
  -5  10   4      214.91      201.66     29.13 o 
  -4  10   4        4.51       -1.45     16.53 o 
  -3  10   4      352.68      366.95     33.06 o 
  -2  10   4      105.19      120.77     24.17 o 
  -1  10   4      119.29      110.75     23.35 o 
   0  10   4     2222.02     2242.30     76.24 o 
   1  10   4      655.03      610.21     25.24 o 
   2  10   4      532.82      521.09     33.89 o 
   3  10   4     2954.40     3022.48     97.32 o 
   4  10   4      262.29      224.49     26.76 o 
   5  10   4     1607.04     1549.64     43.67 o 
   6  10   4     7879.19     7803.68    213.64 o 
   7  10   4      278.04      288.23     33.27 o 
   8  10   4      424.30      409.93     38.02 o 
   9  10   4      523.58      601.56     30.58 o 
  10  10   4      163.55      171.80     21.80 o 
  11  10   4     1031.93     1033.29     42.87 o 
  12  10   4      151.99      163.23     21.38 o 
  13  10   4      157.75      193.39     22.93 o 
  -5  11   4        9.96      -27.27     27.27 o 
  -4  11   4      195.13      155.69     34.71 o 
  -3  11   4       10.80       -7.23     15.70 o 
  -2  11   4       16.50        2.38     16.43 o 
  -1  11   4      223.68      231.31     26.45 o 
   0  11   4      173.16      149.18     23.86 o 
   1  11   4     1083.26     1108.29     39.93 o 
   2  11   4     2149.46     2072.54     51.80 o 
   3  11   4       11.10        1.14     18.29 o 
   4  11   4      820.77      760.00     30.86 o 
   5  11   4      732.51      736.59     45.77 o 
   6  11   4      568.82      597.74     44.32 o 
   7  11   4     2292.69     2449.64     94.84 o 
   8  11   4      409.07      426.04     40.50 o 
   9  11   4      664.41      622.02     46.90 o 
  10  11   4     1395.40     1506.85     51.55 o 
  11  11   4       86.17       73.66     20.35 o 
  12  11   4      925.67      933.80     43.39 o 
  13  11   4      309.46      313.54     27.27 o 
  -4  12   4        1.44      -11.67     20.04 o 
  -3  12   4       17.81      -15.70     15.70 o 
  -2  12   4      119.50       88.95     27.17 o 
  -1  12   4        2.11      -19.01     19.01 o 
   0  12   4      721.64      727.49     52.27 o 
   1  12   4      763.29      765.20     51.34 o 
   2  12   4      684.82      629.38     29.34 o 
   3  12   4     1270.72     1316.08     43.03 o 
   4  12   4       64.23       78.86     15.60 o 
   5  12   4      788.23      745.99     47.21 o 
   6  12   4     2033.14     2053.14     84.71 o 
   7  12   4       98.44       99.49     29.55 o 
   8  12   4      825.94      880.80     56.82 o 
   9  12   4      556.67      539.68     47.93 o 
  10  12   4      219.09      218.50     33.47 o 
  11  12   4     1221.15     1173.37     69.63 o 
  12  12   4      280.53      293.50     28.31 o 
  -3  13   4        1.14      -20.04     20.66 o 
  -2  13   4        0.63      -11.47     17.87 o 
  -1  13   4      349.92      285.65     38.95 o 
   0  13   4        0.55       -6.61     23.24 o 
   1  13   4      519.60      451.66     44.32 o 
   2  13   4      658.71      617.58     47.62 o 
   3  13   4       37.51       22.56     14.76 o 
   4  13   4      363.70      352.70     23.58 o 
   5  13   4      233.19      247.01     30.58 o 
   6  13   4      358.78      363.33     37.91 o 
   7  13   4     4001.96     3843.88    133.99 o 
   8  13   4      190.16      268.60     41.53 o 
   9  13   4     1061.27     1044.75     65.81 o 
  10  13   4      804.94      761.38     58.16 o 
  11  13   4        0.28        1.65     21.90 o 
  12  13   4      799.99      811.07     60.95 o 
  -1  14   4       20.18       -6.41     22.93 o 
   0  14   4       62.47       53.31     25.72 o 
   1  14   4       88.56       72.52     27.89 o 
   2  14   4      112.65       97.73     28.82 o 
   3  14   4      977.20      957.15     59.92 o 
   4  14   4      110.92      104.96     27.17 o 
   5  14   4      376.36      338.64     36.47 o 
   6  14   4      838.60      820.37     54.96 o 
   7  14   4       10.11       14.46     23.45 o 
   8  14   4     1796.24     1652.00     83.47 o 
   9  14   4      354.03      415.30     47.83 o 
  10  14   4       25.28       22.42     29.86 o 
  11  14   4      364.85      403.93     46.49 o 
   1  15   4        1.70      -10.43     21.69 o 
   2  15   4        1.56      -19.94     22.83 o 
   3  15   4        0.01      -20.66     20.66 o 
   5  15   4       37.37      -10.54     24.17 o 
   6  15   4      164.64      161.88     33.78 o 
   7  15   4      778.24      726.57     55.37 o 
   8  15   4       50.96       49.17     31.41 o 
   9  15   4      486.41      487.41     50.21 o 
  10  15   4      108.96      122.32     32.23 o 
   6  16   4       21.93       18.29     24.79 o 
   7  16   4        4.43      -16.74     23.55 o 
  -7 -14   5       65.26       90.91     30.17 o 
  -6 -14   5      187.68      216.84     36.05 o 
  -5 -14   5      105.10      108.27     28.00 o 
  -4 -14   5       57.50       76.86     27.89 o 
  -3 -14   5       61.21       47.43     23.92 o 
  -9 -13   5      191.59      183.99     33.27 o 
  -8 -13   5      188.78      225.42     35.74 o 
  -7 -13   5      990.97     1037.52     66.22 o 
  -6 -13   5        3.66       16.63     25.41 o 
  -5 -13   5      338.90      344.74     38.64 o 
  -4 -13   5       16.93       -0.99     21.02 o 
  -3 -13   5       46.45       21.92     15.62 o 
  -2 -13   5       31.75        7.94     23.35 o 
  -1 -13   5       30.75      -17.56     22.52 o 
   0 -13   5        0.43      -18.60     18.60 o 
 -10 -12   5       81.70      120.77     27.58 o 
  -9 -12   5      879.96      846.61     57.96 o 
  -8 -12   5     1023.55      925.85     61.47 o 
  -7 -12   5      376.36      403.21     42.15 o 
  -6 -12   5     1602.32     1632.78     80.79 o 
  -5 -12   5      172.26      220.56     32.96 o 
  -4 -12   5      273.87      226.09     22.96 o 
  -3 -12   5      483.64      540.61     31.59 o 
  -2 -12   5       38.30       20.27     17.77 o 
  -1 -12   5      197.80      231.72     35.85 o 
   0 -12   5       59.47        5.37     23.24 o 
   1 -12   5       26.40       18.39     24.48 o 
   2 -12   5       43.06       -0.83     23.76 o 
 -11 -11   5      116.42      123.14     28.00 o 
 -10 -11   5     1680.35     1628.03     81.51 o 
  -9 -11   5      697.53      751.46     53.20 o 
  -8 -11   5     1010.17     1081.63     63.43 o 
  -7 -11   5     1155.45     1126.88     64.26 o 
  -6 -11   5      214.34      223.04     32.34 o 
  -5 -11   5      688.00      641.04     32.47 o 
  -4 -11   5      910.15      962.61     39.11 o 
  -3 -11   5       71.73       55.06     15.93 o 
  -2 -11   5      577.05      626.51     32.96 o 
  -1 -11   5      135.02      127.24     19.15 o 
   0 -11   5       60.72       30.27     23.76 o 
   1 -11   5      120.89      134.92     30.37 o 
   2 -11   5        5.81        4.75     19.84 o 
   3 -11   5       21.99       22.11     22.00 o 
 -12 -10   5      355.87      351.76     38.84 o 
 -11 -10   5      783.12      806.42     56.20 o 
 -10 -10   5        6.52       -3.72     18.08 o 
  -9 -10   5     1288.08     1357.67     69.94 o 
  -8 -10   5      210.71      215.40     28.93 o 
  -7 -10   5      287.41      275.42     33.68 o 
  -6 -10   5      682.92      680.08     47.83 o 
  -5 -10   5      319.26      298.65     23.02 o 
  -4 -10   5      680.64      779.93     34.15 o 
  -3 -10   5     1358.12     1403.11     46.33 o 
  -2 -10   5        2.06      -10.23     13.07 o 
  -1 -10   5      899.19      859.58     57.18 o 
   0 -10   5     1214.70     1275.44     74.69 o 
   1 -10   5       59.01       -0.72     23.35 o 
   2 -10   5      927.35      906.94     61.36 o 
   3 -10   5       65.24       55.48     24.28 o 
   4 -10   5        0.05      -30.79     30.79 o 
   5 -10   5       68.33       58.16     33.47 o 
 -12  -9   5       48.31       45.04     21.38 o 
 -11  -9   5      276.38      262.09     33.27 o 
 -10  -9   5     1249.01     1188.46     64.88 o 
  -9  -9   5        0.06       13.33     18.18 o 
  -8  -9   5     1722.94     1772.25     78.10 o 
  -7  -9   5        2.61       10.12     16.94 o 
  -6  -9   5      141.50      122.42     24.79 o 
  -5  -9   5     1981.83     2057.25     55.17 o 
  -4  -9   5     1666.28     1820.82     52.11 o 
  -3  -9   5      706.27      763.15     32.97 o 
  -2  -9   5     4179.22     4366.49    122.52 o 
  -1  -9   5       25.68       32.02     14.50 o 
   0  -9   5     2440.72     2624.79     85.59 o 
   1  -9   5     1900.09     1839.49     69.89 o 
   2  -9   5        1.15       -4.96     23.04 o 
   3  -9   5      670.37      734.93     56.82 o 
   4  -9   5      190.33      168.91     37.60 o 
   5  -9   5       17.05      -21.28     29.75 o 
   6  -9   5       55.06        2.69     33.27 o 
 -13  -8   5        1.74      -16.01     16.01 o 
 -12  -8   5       25.66       17.05     17.87 o 
 -11  -8   5       41.60       17.15     17.56 o 
 -10  -8   5      484.76      461.37     39.57 o 
  -9  -8   5     1254.05     1313.66     64.88 o 
  -8  -8   5        1.75      -17.25     17.25 o 
  -7  -8   5      907.83      905.49     51.34 o 
  -6  -8   5     2839.62     2885.31     65.18 o 
  -5  -8   5      563.81      582.83     26.95 o 
  -4  -8   5     3123.03     3048.75     69.94 o 
  -3  -8   5     4991.29     5158.27    102.32 o 
  -2  -8   5      221.35      291.71     22.34 o 
  -1  -8   5     5479.23     5405.05    228.72 o 
   0  -8   5      990.96     1073.26     38.62 o 
   1  -8   5      484.43      554.99     30.84 o 
   2  -8   5     1043.26     1098.67     39.53 o 
   3  -8   5       80.28       48.35     28.82 o 
   4  -8   5      344.98      368.19     43.18 o 
   5  -8   5      176.13      119.63     34.81 o 
   6  -8   5       12.33      -28.41     28.41 o 
   7  -8   5       40.88        8.06     31.30 o 
 -13  -7   5       88.27       59.40     27.48 o 
 -12  -7   5        0.07      -11.88     11.88 o 
 -11  -7   5        1.28      -10.85     10.85 o 
 -10  -7   5       26.68        8.68     13.53 o 
  -9  -7   5        3.09      -12.29     12.29 o 
  -8  -7   5      609.67      589.06     27.48 o 
  -7  -7   5     1919.78     1995.81     77.89 o 
  -6  -7   5       30.11       16.53     16.94 o 
  -5  -7   5     5781.65     5997.60    110.26 o 
  -4  -7   5     2241.98     2039.41     51.33 o 
  -3  -7   5     4060.24     4038.90     83.44 o 
  -2  -7   5    11155.68    11943.10    357.45 o 
  -1  -7   5      258.25      263.50     19.83 o 
   0  -7   5     1673.32     1630.67     46.31 o 
   1  -7   5     2284.49     2261.09     57.38 o 
   2  -7   5        4.72       -9.82     27.22 o 
   3  -7   5     1460.76     1568.42     75.41 o 
   4  -7   5      406.61      418.09     43.29 o 
   5  -7   5      296.23      281.20     39.77 o 
   6  -7   5      189.90      225.21     41.01 o 
   7  -7   5      136.02      111.88     34.92 o 
   8  -7   5       68.59       36.36     34.40 o 
 -13  -6   5        8.34      -21.69     21.69 o 
 -12  -6   5       13.19       21.07     21.28 o 
 -11  -6   5       39.56       18.70     13.22 o 
 -10  -6   5       54.16       37.40     13.64 o 
  -9  -6   5     2728.11     2636.42     64.46 o 
  -8  -6   5     1946.07     1737.95     47.32 o 
  -7  -6   5     1850.04     1810.68     47.01 o 
  -6  -6   5     1570.38     1374.00     37.09 o 
  -5  -6   5      802.91      873.78     26.55 o 
  -4  -6   5     5424.93     5855.92     82.32 o 
  -3  -6   5    15220.89    16177.37    258.88 o 
  -2  -6   5     2411.46     2447.39     56.54 o 
  -1  -6   5     7452.41     7743.94    136.70 o 
   0  -6   5      491.11      461.36     22.65 o 
   1  -6   5       49.35       61.25     12.57 o 
   2  -6   5     2981.14     2767.21     94.53 o 
   3  -6   5     2440.25     2465.42     60.70 o 
   4  -6   5      992.57      933.18     56.61 o 
   5  -6   5     2315.57     2533.42     98.97 o 
   6  -6   5       15.71       15.08     27.17 o 
   7  -6   5      550.93      615.51     52.38 o 
   8  -6   5      248.87      256.20     41.22 o 
   9  -6   5       29.36        1.86     30.48 o 
 -13  -5   5       25.16        2.07     24.79 o 
 -12  -5   5        7.52      -18.49     18.49 o 
 -11  -5   5        2.26       -3.41     12.29 o 
 -10  -5   5      135.29      170.04     17.46 o 
  -9  -5   5       56.77       53.82     15.50 o 
  -8  -5   5     1850.23     1829.17     49.07 o 
  -7  -5   5      613.25      538.03     23.55 o 
  -6  -5   5      460.31      546.09     22.52 o 
  -5  -5   5     2905.78     2839.63     57.96 o 
  -4  -5   5     1624.14     1655.32     30.65 o 
  -3  -5   5     2439.52     2460.63     39.34 o 
  -2  -5   5     5045.95     4763.39    110.28 o 
  -1  -5   5       26.37       24.98     14.05 o 
   0  -5   5      590.18      463.63     21.57 o 
   1  -5   5     1292.91     1258.69     24.82 o 
   2  -5   5        0.51       -6.99      6.99 o 
   3  -5   5     4788.04     5117.32     77.11 o 
   4  -5   5     1081.62      973.23     26.10 o 
   5  -5   5      355.37      349.08     22.83 o 
   6  -5   5      556.35      623.88     48.24 o 
   7  -5   5      473.44      520.26     48.35 o 
   8  -5   5      269.75      289.26     42.05 o 
   9  -5   5      451.30      500.11     49.48 o 
 -13  -4   5        0.07       -0.93     22.62 o 
 -12  -4   5       61.49       37.50     23.35 o 
 -11  -4   5        4.74      -17.46     17.46 o 
 -10  -4   5        0.01       -9.50     10.33 o 
  -9  -4   5      116.84      126.66     15.39 o 
  -8  -4   5       27.31       10.12     12.29 o 
  -7  -4   5      407.09      381.72     20.66 o 
  -6  -4   5     1131.11     1162.42     32.85 o 
  -5  -4   5      300.89      291.64     15.29 o 
  -4  -4   5      989.38      878.84     24.69 o 
  -3  -4   5     2277.15     2216.57     36.00 o 
  -2  -4   5        2.25       -2.80     10.80 o 
  -1  -4   5      905.10      580.90     22.23 o 
   0  -4   5      129.77       95.12     21.59 o 
   1  -4   5      439.22      353.93     11.47 o 
   2  -4   5     3000.53     2630.14     43.30 o 
   3  -4   5      747.88      721.09     42.25 o 
   4  -4   5     8963.26     9188.94    126.35 o 
   5  -4   5     3796.33     3824.48     90.86 o 
   6  -4   5      730.06      791.24     32.65 o 
   7  -4   5      924.99      888.55     35.64 o 
   8  -4   5      397.48      440.30     28.51 o 
   9  -4   5      169.29      113.74     20.35 o 
  10  -4   5      602.25      698.05     49.90 o 
 -13  -3   5      195.36      198.56     34.09 o 
 -12  -3   5        1.15      -20.76     20.76 o 
 -11  -3   5       13.78      -18.39     18.39 o 
 -10  -3   5       33.35       27.17     20.56 o 
  -9  -3   5       88.66       91.63     14.36 o 
  -8  -3   5       87.49       54.86     13.43 o 
  -7  -3   5        2.70       -9.81     10.33 o 
  -6  -3   5       94.50       62.50     11.26 o 
  -5  -3   5      163.88      158.27     11.78 o 
  -4  -3   5     2483.00     2692.93     53.62 o 
  -3  -3   5     2086.22     1945.81     39.88 o 
  -2  -3   5     1375.37     1518.02     26.17 o 
  -1  -3   5       36.36       12.08      8.99 o 
   0  -3   5     9387.34    10006.60    163.24 o 
   1  -3   5    15215.87    16503.60    206.85 o 
   2  -3   5     2221.60     2471.63     66.79 o 
   4  -3   5     1717.38     1665.91     33.27 o 
   5  -3   5     2335.07     2249.42     42.63 o 
   6  -3   5     4325.61     4412.28     87.61 o 
   7  -3   5       20.04       17.67     14.46 o 
   8  -3   5      628.99      654.15     32.44 o 
   9  -3   5     1440.14     1477.41     49.28 o 
  10  -3   5       19.10       23.45     23.24 o 
  11  -3   5      478.22      539.99     44.84 o 
 -13  -2   5        0.16       -7.54     25.93 o 
 -12  -2   5      631.91      625.01     48.04 o 
 -11  -2   5      210.01      153.62     29.55 o 
 -10  -2   5      289.08      252.79     32.23 o 
  -9  -2   5      420.36      370.46     34.09 o 
  -8  -2   5      151.10      131.61     15.08 o 
  -7  -2   5      215.60      175.62     15.19 o 
  -6  -2   5       47.46       42.46     10.54 o 
  -5  -2   5       94.16       79.55      9.92 o 
  -4  -2   5      178.03      319.63     14.67 o 
  -3  -2   5       17.92       -5.89      5.89 o 
  -2  -2   5     1645.64     1465.42     31.10 o 
  -1  -2   5     2468.90     2466.41     37.39 o 
   0  -2   5     1799.91     2079.17     43.86 o 
   1  -2   5     3507.69     3842.49     54.96 o 
   2  -2   5    11993.23    12528.50    164.52 o 
   3  -2   5     2190.54     2487.97     41.29 o 
   4  -2   5    10949.20    10943.31    172.11 o 
   5  -2   5     8676.06     8715.88    188.59 o 
   6  -2   5       48.31       52.28     18.39 o 
   7  -2   5     3132.89     2912.87     69.53 o 
   8  -2   5      214.11      232.55     20.66 o 
   9  -2   5      389.41      467.26     29.75 o 
  10  -2   5     1452.89     1447.96     69.53 o 
  11  -2   5        2.16       -5.89     21.18 o 
 -13  -1   5      256.13      251.97     35.33 o 
 -12  -1   5      126.28      111.47     31.30 o 
 -11  -1   5      684.57      606.83     47.42 o 
 -10  -1   5     1090.56     1035.87     57.34 o 
  -9  -1   5       84.71       83.89     24.17 o 
  -8  -1   5      229.23      177.69     14.98 o 
  -7  -1   5      416.72      417.26     19.94 o 
  -6  -1   5       39.51       14.46     10.33 o 
  -5  -1   5      451.27      415.40     17.56 o 
  -4  -1   5      532.34      511.58     18.08 o 
  -3  -1   5     1092.52     1196.00     28.62 o 
  -1  -1   5       26.41       27.89      6.20 o 
   0  -1   5     7448.10     7125.98    116.27 o 
   1  -1   5      408.52      497.89     17.85 o 
   2  -1   5      416.81      468.17     13.47 o 
   3  -1   5     7274.49     7449.16    120.41 o 
   4  -1   5       44.64       37.58     12.40 o 
   5  -1   5     6157.98     6598.69    112.19 o 
   6  -1   5     5543.24     5520.29     91.74 o 
   7  -1   5      165.66      152.78     17.87 o 
   8  -1   5     2009.71     2057.69     53.31 o 
   9  -1   5      853.52      846.51     34.40 o 
  10  -1   5      286.40      309.10     35.43 o 
  11  -1   5      937.06     1117.90     63.95 o 
  12  -1   5      318.81      384.72     41.63 o 
 -12   0   5      824.37      744.33     55.17 o 
 -11   0   5       15.17        0.00     23.76 o 
 -10   0   5      966.12      907.66     53.93 o 
  -9   0   5       34.11       58.99     23.14 o 
  -8   0   5       10.50       26.55     20.25 o 
  -7   0   5      557.75      525.94     21.49 o 
  -6   0   5     2394.92     2395.92     51.86 o 
  -5   0   5     1162.81     1148.06     30.06 o 
  -4   0   5      294.95      300.63     13.64 o 
  -3   0   5      210.62      159.82     10.02 o 
  -2   0   5       29.05       25.93      6.41 o 
  -1   0   5     1248.44     1101.16     36.57 o 
   0   0   5      242.93      173.56     14.88 o 
   1   0   5     4715.10     4665.41     79.88 o 
   2   0   5     3743.50     3826.00     68.75 o 
   3   0   5     2653.98     2692.44     42.35 o 
   4   0   5       72.11       56.65      7.47 o 
   5   0   5     4477.06     4251.59     63.96 o 
   6   0   5     1189.56     1226.16     34.40 o 
   7   0   5     4022.51     3941.34     78.75 o 
   8   0   5       37.33       33.07     10.24 o 
   9   0   5      112.23      125.42     24.69 o 
  10   0   5     1015.18     1187.01     61.16 o 
  11   0   5       80.28       78.72     26.45 o 
  12   0   5      344.79      398.77     40.91 o 
 -12   1   5      157.39      180.79     33.78 o 
 -11   1   5     1132.65     1080.70     63.95 o 
 -10   1   5      613.73      580.59     45.87 o 
  -9   1   5      418.24      425.01     38.43 o 
  -8   1   5     2251.43     2250.15     83.37 o 
  -7   1   5      554.42      551.25     38.02 o 
  -6   1   5     4698.10     4857.23     89.67 o 
  -5   1   5     1788.35     1772.46     39.88 o 
  -4   1   5      367.33      361.06     14.57 o 
  -3   1   5      257.63      271.39     12.09 o 
  -2   1   5     2420.81     2534.66     48.55 o 
  -1   1   5      310.31      338.33     13.22 o 
   0   1   5      715.93      675.22     27.17 o 
   1   1   5      907.29      866.75     32.54 o 
   2   1   5     1349.90     1491.09     32.19 o 
   3   1   5     3123.22     2853.50     43.28 o 
   4   1   5      220.46      230.23     12.74 o 
   5   1   5      384.10      295.58     27.43 o 
   6   1   5     2246.40     2317.57     41.15 o 
   7   1   5        7.25        7.13     12.40 o 
   8   1   5      488.67      585.24     25.62 o 
   9   1   5     1324.59     1329.02     40.26 o 
  10   1   5       34.03       45.77     21.28 o 
  11   1   5     2055.74     2036.20     86.06 o 
  12   1   5      852.11     1019.03     61.67 o 
  13   1   5      163.91      242.26     34.81 o 
 -12   2   5      446.04      464.89     43.91 o 
 -11   2   5      139.41      164.16     28.62 o 
 -10   2   5      780.03      828.94     53.10 o 
  -9   2   5     1457.59     1468.52     68.49 o 
  -8   2   5      174.60      183.37     28.20 o 
  -7   2   5     2567.44     2449.33     85.85 o 
  -6   2   5     1783.23     1515.32     60.64 o 
  -5   2   5      224.90      226.66     12.19 o 
  -4   2   5      934.78      869.75     23.24 o 
  -3   2   5      463.93      449.29     15.29 o 
  -2   2   5       31.93       44.32      6.82 o 
  -1   2   5        1.81       -1.55      5.58 o 
   0   2   5       65.74       57.96     11.47 o 
   1   2   5     1412.24     1525.76     47.42 o 
   2   2   5     2825.36     2851.61     79.44 o 
   3   2   5     3063.25     3147.93     59.47 o 
   4   2   5     3684.85     3559.81     64.72 o 
   5   2   5     1257.93     1180.62     24.50 o 
   6   2   5       40.54       60.54      8.06 o 
   7   2   5     1467.02     1266.44     28.48 o 
   8   2   5     2612.67     2834.26     99.12 o 
   9   2   5      750.31      655.69     79.55 o 
  10   2   5      520.44      569.33     40.91 o 
  11   2   5       11.04        9.61     19.63 o 
  12   2   5     1475.78     1543.32     76.24 o 
  13   2   5      871.74     1042.27     63.53 o 
 -11   3   5      775.28      737.72     52.27 o 
 -10   3   5     1052.03      964.38     57.85 o 
  -9   3   5      169.77      191.43     28.93 o 
  -8   3   5     2046.62     2017.30     80.27 o 
  -7   3   5      610.72      642.06     42.05 o 
  -6   3   5      347.91      326.87     29.65 o 
  -5   3   5     2133.43     1994.26     70.56 o 
  -4   3   5     1444.16     1573.07     33.99 o 
  -3   3   5     7106.08     7667.31    128.00 o 
  -2   3   5      874.21      892.37     22.73 o 
  -1   3   5      597.74      586.07     17.87 o 
   0   3   5       41.84       28.82     10.33 o 
   1   3   5      723.97      755.39     29.96 o 
   2   3   5       27.67       72.21     12.19 o 
   3   3   5     1442.97     1485.19     34.70 o 
   4   3   5       49.43       43.48      8.10 o 
   5   3   5     1391.06     1355.76     35.23 o 
   6   3   5      216.04      209.72     10.70 o 
   7   3   5       12.66       34.17      8.20 o 
   8   3   5     3075.15     2954.46     67.23 o 
   9   3   5     1692.21     1697.21     48.21 o 
  10   3   5      533.06      475.81     33.58 o 
  11   3   5      455.72      550.01     42.56 o 
  12   3   5      145.44      149.18     27.38 o 
  13   3   5      488.64      498.87     44.42 o 
 -11   4   5       58.00       63.74     23.86 o 
 -10   4   5      566.17      579.66     45.87 o 
  -9   4   5     2157.42     2014.09     84.92 o 
  -8   4   5        2.36       14.36     19.73 o 
  -7   4   5     2146.71     2105.31     80.68 o 
  -6   4   5      636.69      744.13     44.01 o 
  -5   4   5      502.48      430.90     32.44 o 
  -4   4   5     4701.42     4609.60    125.52 o 
  -3   4   5     1135.26     1199.30     27.69 o 
  -2   4   5     1734.49     1699.31     36.36 o 
  -1   4   5     3050.27     3304.31     61.88 o 
   0   4   5      914.32      820.58     30.48 o 
   1   4   5     1269.52     1296.21     44.11 o 
   2   4   5      634.33      626.15     28.62 o 
   3   4   5       84.18       79.86     12.71 o 
   4   4   5        2.26        1.23      6.71 o 
   5   4   5     1318.91     1477.68     38.17 o 
   6   4   5       34.84       53.58     10.77 o 
   7   4   5     1001.21      996.52     32.65 o 
   8   4   5      403.18      435.83     23.12 o 
   9   4   5     2045.47     2162.23    145.92 o 
  10   4   5      786.47      710.38     31.85 o 
  11   4   5      436.27      437.31     26.53 o 
  12   4   5     1174.72     1224.30     65.70 o 
  13   4   5      367.05      368.91     38.64 o 
 -10   5   5      184.43      191.43     31.30 o 
  -9   5   5      285.96      272.94     33.99 o 
  -8   5   5     2319.18     2104.07     85.33 o 
  -7   5   5      161.51      164.16     26.45 o 
  -6   5   5     2822.50     2829.30     96.28 o 
  -5   5   5     1503.38     1523.17     62.60 o 
  -4   5   5      522.45      546.29     35.85 o 
  -3   5   5     1571.88     1526.38     58.47 o 
  -2   5   5     5313.42     5353.42     94.11 o 
  -1   5   5      498.78      445.15     16.53 o 
   0   5   5     5726.97     6213.98    153.31 o 
   1   5   5       16.88       14.46      8.99 o 
   2   5   5      364.60      393.91     22.93 o 
   3   5   5     2768.27     2785.39     82.85 o 
   4   5   5       91.14       87.40     14.77 o 
   5   5   5      730.66      708.96     24.82 o 
   6   5   5      158.79      166.65     14.28 o 
   7   5   5        0.55        1.83     10.61 o 
   8   5   5      937.53      840.71     32.18 o 
   9   5   5      512.97      596.89     29.57 o 
  10   5   5       54.21       67.50     16.29 o 
  11   5   5      419.44      373.99     39.46 o 
  12   5   5       70.97       69.14     17.72 o 
  13   5   5      289.16      301.14     35.12 o 
 -10   6   5      305.75      330.69     37.50 o 
  -9   6   5      388.33      357.45     37.71 o 
  -8   6   5      109.70      100.93     25.72 o 
  -7   6   5     1774.32     1634.85     72.21 o 
  -6   6   5      134.47      143.29     25.31 o 
  -5   6   5     1126.07     1158.08     55.99 o 
  -4   6   5     2240.91     2276.08     79.75 o 
  -3   6   5      545.18      496.39     34.50 o 
  -2   6   5     2969.11     3324.86     64.15 o 
  -1   6   5     7141.51     7508.12    128.41 o 
   0   6   5      754.93      929.88     27.17 o 
   1   6   5      229.39      173.35     16.01 o 
   2   6   5     2785.48     2939.73     86.16 o 
   3   6   5      242.29      220.77     21.49 o 
   4   6   5    18543.89    19730.79    464.68 o 
   5   6   5      269.52      236.78     16.12 o 
   6   6   5      794.87      889.90     30.37 o 
   7   6   5      777.10      724.60     28.41 o 
   8   6   5       24.08       -9.34     12.77 o 
   9   6   5       73.05       32.38     14.97 o 
  10   6   5       43.89       61.32     32.39 o 
  11   6   5      115.38      134.18     21.95 o 
  12   6   5       97.51      102.01     19.75 o 
  13   6   5      243.23      274.39     37.19 o 
  14   6   5        6.17        6.82     24.38 o 
  -9   7   5      321.02      358.07     38.43 o 
  -8   7   5      651.67      632.45     48.14 o 
  -7   7   5        3.80        3.72     21.18 o 
  -6   7   5      673.02      729.97     46.70 o 
  -5   7   5     1389.75     1390.94     63.02 o 
  -4   7   5       12.92       -5.37     16.53 o 
  -3   7   5     2997.04     2483.73     84.61 o 
  -2   7   5     4774.11     5143.71    138.95 o 
  -1   7   5     2629.63     2636.21     55.68 o 
   0   7   5    16213.36    17705.54    282.86 o 
   1   7   5     1306.26      964.07     39.15 o 
   2   7   5     3364.07     3017.63     89.77 o 
   3   7   5     1528.88     1629.89     59.61 o 
   4   7   5      102.50       21.28     18.49 o 
   5   7   5      800.75      812.10     42.56 o 
   6   7   5     1739.38     1828.45     47.42 o 
   7   7   5        9.04       28.00     11.98 o 
   8   7   5      141.45      111.57     15.29 o 
   9   7   5      107.26       82.44     16.32 o 
  10   7   5      100.36       96.78     18.34 o 
  11   7   5       16.17       -5.99     16.45 o 
  12   7   5        1.10      -15.48     15.48 o 
  13   7   5       27.56        2.88     17.66 o 
  14   7   5      177.87      205.89     34.92 o 
  -8   8   5      173.94      205.89     31.51 o 
  -7   8   5      482.17      470.36     41.63 o 
  -6   8   5      169.04      196.39     29.24 o 
  -5   8   5      240.06      255.79     30.99 o 
  -4   8   5     1698.05     1835.58     73.04 o 
  -3   8   5      451.85      420.98     34.61 o 
  -2   8   5     2136.83     1989.61     72.63 o 
  -1   8   5     3868.89     3810.93    110.13 o 
   0   8   5     2121.41     2004.57     47.96 o 
   2   8   5     1120.12     1078.54     45.35 o 
   3   8   5      656.73      658.69     36.05 o 
   4   8   5     3352.78     3490.57    107.03 o 
   5   8   5      268.65      208.58     27.58 o 
   6   8   5     1502.80     1173.89     55.27 o 
   7   8   5       32.06       31.72     12.60 o 
   8   8   5       47.80        6.20     12.71 o 
   9   8   5       26.09       -1.24     13.22 o 
  10   8   5        3.80      -11.78     11.78 o 
  11   8   5        6.54      -11.98     14.10 o 
  12   8   5        7.30      -11.70     17.10 o 
  13   8   5        9.87       -8.33     18.17 o 
  14   8   5        2.54       -9.19     18.52 o 
  -7   9   5      332.53      233.17     32.13 o 
  -6   9   5      418.18      429.04     39.46 o 
  -5   9   5     1651.04     1532.88     69.73 o 
  -4   9   5      119.47      116.01     24.90 o 
  -3   9   5     1836.58     2100.87     80.17 o 
  -2   9   5     1167.43     1287.53     58.68 o 
  -1   9   5     2084.81     1961.41     72.32 o 
   0   9   5     6473.67     6542.52    118.81 o 
   1   9   5      197.83      174.85     15.49 o 
   2   9   5      954.78     1007.36     45.56 o 
   3   9   5     1008.15      990.83     46.28 o 
   4   9   5        8.70      -16.22     16.22 o 
   5   9   5     3898.17     3462.37    111.16 o 
   6   9   5      608.11      509.41     38.84 o 
   7   9   5       20.40      -17.77     19.32 o 
   8   9   5       81.69      109.61     16.53 o 
   9   9   5        0.17      -13.02     13.02 o 
  10   9   5      262.17      226.97     22.31 o 
  11   9   5      353.84      357.86     25.83 o 
  12   9   5        0.63        2.07     19.42 o 
  13   9   5        0.29       -8.59     17.66 o 
  -6  10   5      350.40      369.12     37.50 o 
  -5  10   5      693.92      710.04     48.66 o 
  -4  10   5      698.67      608.90     42.67 o 
  -3  10   5       20.75        9.50     20.04 o 
  -2  10   5      987.03      936.07     50.21 o 
  -1  10   5      972.85      999.92     51.55 o 
   0  10   5      283.72      279.24     30.48 o 
   1  10   5     6273.07     6252.30    243.45 o 
   2  10   5     1320.70     1314.49     55.68 o 
   3  10   5      239.31      223.15     26.86 o 
   4  10   5     3039.45     2874.54     97.01 o 
   5  10   5      551.45      512.20     40.29 o 
   6  10   5     4160.07     4341.31    136.37 o 
   7  10   5     2112.57     2085.69     84.61 o 
   8  10   5      156.81       98.56     27.38 o 
   9  10   5      186.36      174.59     19.73 o 
  10  10   5      286.18      324.49     24.90 o 
  11  10   5       29.43       29.03     15.29 o 
  12  10   5      133.59      127.17     19.94 o 
  13  10   5        1.62      -14.72     23.86 o 
  -5  11   5       21.84       14.05     18.91 o 
  -4  11   5      288.23      303.73     34.19 o 
  -3  11   5      670.60      640.61     44.11 o 
  -2  11   5       47.26       34.61     21.07 o 
  -1  11   5      677.37      575.43     39.77 o 
   0  11   5     1667.02     1469.56     61.36 o 
   1  11   5      351.70      310.85     29.13 o 
   2  11   5     2164.81     2268.64     80.58 o 
   3  11   5     1594.04     1633.92     66.43 o 
   4  11   5        0.10      -10.64     17.05 o 
   5  11   5     1534.02     1574.31     69.53 o 
   6  11   5      920.03      912.62     54.24 o 
   7  11   5     1152.20     1190.62     63.53 o 
   8  11   5     1519.08     1568.22     75.31 o 
   9  11   5       26.04       20.76     21.49 o 
  10  11   5      661.43      634.72     48.45 o 
  11  11   5     1165.64     1198.17     47.52 o 
  12  11   5       15.21      -16.01     16.01 o 
  13  11   5       80.79      112.61     19.94 o 
  -4  12   5       45.72       42.87     23.86 o 
  -1  12   5      141.56      148.76     25.83 o 
   0  12   5      118.33      116.01     23.66 o 
   1  12   5     1671.01     1610.78     65.08 o 
   2  12   5      577.92      523.75     42.10 o 
   3  12   5      695.53      610.65     40.50 o 
   4  12   5     1328.83     1345.79     62.91 o 
   5  12   5       29.73       18.29     20.76 o 
   6  12   5     1235.37     1221.82     64.57 o 
   7  12   5     3289.48     3189.94    116.53 o 
   8  12   5       21.21        1.45     24.48 o 
   9  12   5      604.12      619.33     50.10 o 
  10  12   5      318.27      303.62     37.29 o 
  11  12   5      151.43      129.24     30.27 o 
  12  12   5      554.19      610.24     37.29 o 
  -3  13   5      129.66      107.85     30.17 o 
  -2  13   5      141.75      138.54     29.65 o 
  -1  13   5      114.69      100.31     31.92 o 
   0  13   5      419.55      426.87     44.84 o 
   1  13   5        1.32      -21.80     21.80 o 
   2  13   5     1096.67     1080.70     62.60 o 
   3  13   5      588.61      632.35     31.12 o 
   4  13   5       88.18       96.26     16.55 o 
   5  13   5      582.16      657.14     46.70 o 
   6  13   5      210.84      196.60     33.99 o 
   7  13   5     1719.88     1673.69     80.99 o 
   8  13   5     2960.80     2735.18    110.23 o 
   9  13   5      123.42      142.67     35.12 o 
  10  13   5      357.78      370.15     44.22 o 
  11  13   5      421.07      485.55     46.08 o 
  12  13   5       29.73       34.09     25.72 o 
  -1  14   5      104.55       91.53     30.06 o 
   0  14   5       57.93       56.20     27.38 o 
   1  14   5      375.70      411.48     44.11 o 
   2  14   5       65.11       60.95     27.69 o 
   3  14   5      720.05      752.29     53.62 o 
   4  14   5     1129.30     1238.87     64.88 o 
   5  14   5      132.30      142.15     28.93 o 
   6  14   5     1169.15     1030.81     61.67 o 
   7  14   5     1528.62     1495.90     76.55 o 
   8  14   5       98.76      146.08     35.12 o 
   9  14   5      853.42      797.12     59.61 o 
  10  14   5      358.41      378.93     44.73 o 
  11  14   5       98.19       88.53     29.13 o 
   0  15   5       83.05      105.58     30.58 o 
   1  15   5        5.96       20.45     24.69 o 
   2  15   5      118.70      119.73     30.68 o 
   3  15   5      553.18      566.33     51.03 o 
   5  15   5      805.02      885.25     57.85 o 
   6  15   5       70.13       71.49     27.38 o 
   7  15   5      481.82      456.52     46.39 o 
   8  15   5      798.18      881.11     62.19 o 
   9  15   5        7.12        8.78     29.13 o 
  10  15   5      144.73      210.54     37.09 o 
   6  16   5       63.89       31.30     28.10 o 
   7  16   5       98.47      110.54     30.79 o 
  -8 -13   6        8.50       20.97     21.80 o 
  -7 -13   6      199.81      210.03     33.89 o 
  -6 -13   6       41.85       21.07     22.11 o 
  -5 -13   6       25.10        9.71     20.45 o 
  -4 -13   6      108.64      105.04     22.11 o 
  -3 -13   6        9.90      -23.71     23.71 o 
  -2 -13   6        5.09      -13.53     13.53 o 
  -1 -13   6       27.23      -21.80     21.80 o 
 -10 -12   6      399.21      428.83     44.22 o 
  -9 -12   6       16.20       64.15     20.45 o 
  -8 -12   6      783.04      705.80     53.72 o 
  -7 -12   6      248.09      257.24     35.85 o 
  -6 -12   6      296.48      320.05     38.64 o 
  -5 -12   6      651.66      738.55     52.79 o 
  -4 -12   6        3.05      -18.65     18.65 o 
  -3 -12   6      220.02      183.40     35.12 o 
  -2 -12   6       98.69       80.62     30.94 o 
  -1 -12   6        0.27      -19.22     19.22 o 
   0 -12   6       14.97      -15.19     21.90 o 
   1 -12   6        5.60      -18.08     18.08 o 
 -11 -11   6      569.23      603.01     50.93 o 
 -10 -11   6      713.09      779.87     56.20 o 
  -9 -11   6     1998.19     1998.49     90.70 o 
  -8 -11   6       16.73       34.19     21.18 o 
  -7 -11   6      827.62      827.19     56.41 o 
  -6 -11   6      459.29      426.56     41.63 o 
  -5 -11   6       38.01       36.02     15.55 o 
  -4 -11   6      574.90      578.59     31.17 o 
  -3 -11   6      142.99      140.21     18.88 o 
  -2 -11   6      383.63      363.23     27.39 o 
  -1 -11   6      192.07      156.59     20.81 o 
   0 -11   6       65.08       85.85     27.38 o 
   1 -11   6        3.20      -16.63     19.11 o 
   2 -11   6        1.97      -18.18     18.18 o 
   3 -11   6        0.92      -19.63     19.63 o 
 -11 -10   6      685.25      804.67     56.30 o 
 -10 -10   6     1199.25     1248.37     69.84 o 
  -9 -10   6      151.87      183.78     28.62 o 
  -8 -10   6     1002.77     1040.21     60.75 o 
  -7 -10   6      339.26      396.19     39.36 o 
  -6 -10   6      346.31      346.50     35.74 o 
  -5 -10   6     1865.39     1884.30     54.77 o 
  -4 -10   6       39.08       47.60     15.81 o 
  -3 -10   6      600.36      609.34     30.85 o 
  -2 -10   6       10.15        1.96     13.47 o 
  -1 -10   6        2.82       -4.81     24.79 o 
   0 -10   6       16.75       -1.16     14.66 o 
   1 -10   6      109.29       84.71     27.38 o 
   2 -10   6        1.02      -19.32     19.32 o 
   3 -10   6        4.88      -16.53     16.53 o 
   4 -10   6        4.99      -19.53     28.00 o 
 -12  -9   6      437.40      492.06     43.80 o 
 -11  -9   6      243.33      312.61     35.33 o 
 -10  -9   6      894.22      995.37     60.02 o 
  -9  -9   6      692.31      823.57     52.48 o 
  -8  -9   6      291.05      305.48     33.37 o 
  -7  -9   6      316.16      278.00     30.99 o 
  -6  -9   6      637.13      648.73     30.21 o 
  -5  -9   6      141.60      166.60     19.52 o 
  -4  -9   6     2202.56     2216.72     59.56 o 
  -3  -9   6      267.48      250.55     21.84 o 
  -2  -9   6      285.74      273.26     22.35 o 
  -1  -9   6      883.26      906.33     37.07 o 
   0  -9   6      538.79      557.05     70.66 o 
   1  -9   6      239.45      306.46     23.92 o 
   2  -9   6      200.63      202.79     32.85 o 
   3  -9   6        0.07      -22.42     22.42 o 
   4  -9   6       35.71      -13.84     26.96 o 
   5  -9   6        0.05      -26.96     26.96 o 
   6  -9   6        5.29      -28.00     28.00 o 
 -12  -8   6      132.37      153.41     25.62 o 
 -11  -8   6      575.29      503.73     41.84 o 
 -10  -8   6      260.96      241.64     33.06 o 
  -9  -8   6     1028.44      981.01     56.41 o 
  -8  -8   6     1844.45     1952.42     82.23 o 
  -7  -8   6       43.37       57.34     20.76 o 
  -6  -8   6     1390.54     1495.07     67.98 o 
  -5  -8   6     3367.71     3387.99     75.19 o 
  -4  -8   6        1.40       10.94     14.64 o 
  -3  -8   6     3742.60     3723.72     82.15 o 
  -2  -8   6     3215.83     3353.09     76.84 o 
  -1  -8   6       68.41      118.93     18.04 o 
   0  -8   6     2529.53     2451.59     63.55 o 
   1  -8   6      531.83      574.93     29.57 o 
   2  -8   6      106.53       64.35     19.78 o 
   3  -8   6      608.95      572.84     48.45 o 
   4  -8   6        0.01      -23.14     23.14 o 
   5  -8   6       39.50       -1.24     27.89 o 
   6  -8   6        0.13      -24.79     24.79 o 
   7  -8   6       12.06      -28.00     28.00 o 
 -12  -7   6      174.94      187.92     28.10 o 
 -11  -7   6        5.88       -7.23     16.22 o 
 -10  -7   6     1392.71     1531.44     71.80 o 
  -9  -7   6     1345.80     1345.38     65.19 o 
  -8  -7   6       11.39       -4.44     17.98 o 
  -7  -7   6     2149.04     2091.68     81.61 o 
  -6  -7   6     1672.61     1733.92     72.21 o 
  -5  -7   6      668.12      671.04     28.77 o 
  -4  -7   6     6488.36     6735.30    123.73 o 
  -3  -7   6     1618.05     1627.12     46.54 o 
  -2  -7   6     1415.33     1373.39     42.70 o 
  -1  -7   6     3224.21     3457.74    113.69 o 
   0  -7   6       14.24       41.92     21.75 o 
   1  -7   6     1891.70     1785.34     50.94 o 
   2  -7   6      599.06      556.16     49.59 o 
   3  -7   6      177.81      136.57     30.79 o 
   4  -7   6      441.34      432.03     43.29 o 
   5  -7   6        3.97      -24.79     24.79 o 
   6  -7   6        0.70      -26.55     26.55 o 
   7  -7   6       76.31       22.00     29.34 o 
   8  -7   6        1.80      -25.83     25.83 o 
 -13  -6   6       31.95        7.64     23.55 o 
 -12  -6   6       37.95       16.63     22.00 o 
 -11  -6   6      108.30       97.11     16.63 o 
 -10  -6   6      172.96      182.44     18.91 o 
  -9  -6   6       75.21       71.70     16.32 o 
  -7  -6   6     1650.73     1585.78     43.39 o 
  -6  -6   6     2795.02     2790.76     60.44 o 
  -5  -6   6     6332.72     6193.63    172.21 o 
  -4  -6   6      469.81      484.88     23.75 o 
  -3  -6   6     6495.17     6783.50    122.71 o 
  -2  -6   6     4511.26     4459.91     89.20 o 
  -1  -6   6      291.14      203.91     20.92 o 
   0  -6   6     2951.86     2890.17    221.96 o 
   1  -6   6      631.65      616.47     27.17 o 
   2  -6   6     1292.86     1370.32    103.05 o 
   4  -6   6        3.89       -4.55     23.66 o 
   5  -6   6      888.61      850.53     57.44 o 
   6  -6   6      294.73      328.11     40.39 o 
   7  -6   6        0.94      -21.18     21.18 o 
   8  -6   6       99.68       94.32     33.78 o 
 -13  -5   6       44.95        6.92     26.76 o 
 -12  -5   6      133.80      119.94     28.00 o 
 -11  -5   6       29.91      -10.23     11.57 o 
 -10  -5   6       35.10        8.78     13.12 o 
  -9  -5   6     2610.51     2679.40     65.39 o 
  -8  -5   6        0.38      -13.64     13.64 o 
  -7  -5   6     5430.38     5316.64    152.17 o 
  -6  -5   6      831.76      840.72     28.10 o 
  -5  -5   6      883.44      853.94     26.55 o 
  -4  -5   6     9682.33     9756.75    129.02 o 
  -3  -5   6      764.36      751.10     23.50 o 
  -2  -5   6     3964.46     3893.97     77.77 o 
  -1  -5   6     5411.85     5144.18     97.75 o 
   0  -5   6        6.16       10.19     21.75 o 
   1  -5   6     3960.51     3938.49     80.78 o 
   2  -5   6     2252.13     2214.41     54.75 o 
   3  -5   6      118.06       64.49     18.29 o 
   4  -5   6     1639.54     1687.44     47.57 o 
   5  -5   6      923.45      945.68     56.61 o 
   6  -5   6       69.84       86.57     29.34 o 
   7  -5   6      442.99      423.77     43.39 o 
   8  -5   6        0.05      -26.14     26.14 o 
   9  -5   6      124.00       94.42     31.41 o 
 -13  -4   6        6.01       -4.13     21.69 o 
 -12  -4   6        6.12      -17.56     22.52 o 
 -11  -4   6      154.34      149.90     29.13 o 
 -10  -4   6       28.55        5.68     11.88 o 
  -9  -4   6      167.93      150.11     17.36 o 
  -8  -4   6     1085.45     1120.58     36.57 o 
  -7  -4   6       47.20       11.26     12.40 o 
  -6  -4   6      948.33      828.53     42.15 o 
  -5  -4   6     2135.55     2055.00     46.70 o 
  -4  -4   6      113.26      122.94     11.05 o 
  -3  -4   6     2766.36     2528.30     40.84 o 
  -2  -4   6      133.85       74.34     10.02 o 
  -1  -4   6     1214.62     1143.30     33.53 o 
   0  -4   6    10444.57    10512.56    175.18 o 
   1  -4   6      146.40      153.92      9.45 o 
   2  -4   6     1859.11     1793.17     53.77 o 
   3  -4   6     4806.51     4808.80     72.78 o 
   4  -4   6        2.00       -9.45      9.45 o 
   5  -4   6     2362.16     2232.60     44.16 o 
   6  -4   6      408.99      427.80     25.10 o 
   7  -4   6       34.02       11.78     14.77 o 
   8  -4   6      170.12      196.08     33.68 o 
   9  -4   6      151.20      114.26     33.58 o 
 -13  -3   6       15.89        6.72     22.52 o 
 -12  -3   6        3.03      -19.11     19.11 o 
 -11  -3   6        0.13      -20.56     20.56 o 
 -10  -3   6        0.53      -11.67     18.91 o 
  -9  -3   6       24.06       12.50     12.40 o 
  -8  -3   6        3.02      -10.95     10.95 o 
  -7  -3   6     2271.58     2510.07     57.85 o 
  -6  -3   6      581.40      580.07     23.55 o 
  -5  -3   6     1844.70     1799.63     63.33 o 
  -4  -3   6      203.02      346.60     15.70 o 
  -3  -3   6       11.76       10.54      7.95 o 
  -2  -3   6     1420.13     1210.77     23.48 o 
  -1  -3   6    12224.91    12914.83    198.87 o 
   0  -3   6     3619.80     4177.51     79.63 o 
   1  -3   6    10238.40    10413.63    172.27 o 
   2  -3   6       81.63       27.89      7.49 o 
   3  -3   6     1045.87     1049.65     24.56 o 
   4  -3   6     4227.02     4017.75     76.76 o 
   5  -3   6     1274.36     1198.42     29.32 o 
   6  -3   6     1820.14     1734.54     40.96 o 
   7  -3   6     1390.34     1425.34     44.01 o 
   8  -3   6        3.67      -14.67     14.67 o 
   9  -3   6     1225.23     1304.78     47.21 o 
  10  -3   6      247.14      233.48     32.03 o 
 -13  -2   6       29.37       17.87     23.45 o 
 -12  -2   6      164.53      177.59     30.79 o 
 -11  -2   6      167.18      179.45     30.79 o 
 -10  -2   6       30.37       18.70     21.80 o 
  -9  -2   6        6.13        2.38     21.18 o 
  -8  -2   6      219.87      206.31     17.67 o 
  -7  -2   6       92.20       80.48     12.71 o 
  -6  -2   6       58.98       89.05     12.81 o 
  -5  -2   6      490.82      477.49     19.94 o 
  -4  -2   6      130.17       92.98     11.16 o 
  -3  -2   6     2446.83     2462.86     49.48 o 
  -2  -2   6     7954.33     8204.82    134.30 o 
  -1  -2   6     4644.17     4418.04     62.35 o 
   0  -2   6    17145.15    18772.51    290.81 o 
   1  -2   6      905.07      982.41     29.06 o 
   2  -2   6     5820.23     5795.41     81.05 o 
   3  -2   6     4040.53     3542.09     55.29 o 
   4  -2   6       14.28       16.88      9.37 o 
   5  -2   6     5627.96     5508.80     99.69 o 
   6  -2   6     3205.93     3221.06     56.24 o 
   7  -2   6      141.64      188.33     19.94 o 
   8  -2   6      948.68     1004.88     38.12 o 
   9  -2   6      348.24      409.10     27.89 o 
  10  -2   6      448.03      450.11     40.70 o 
  11  -2   6      156.23      181.20     32.03 o 
 -12  -1   6      319.82      259.92     36.16 o 
 -11  -1   6       27.52       -5.37     24.07 o 
 -10  -1   6      302.39      334.10     35.64 o 
  -9  -1   6       19.16       16.63     20.56 o 
  -8  -1   6        3.24       -9.92     11.05 o 
  -7  -1   6        3.48      -10.12     10.12 o 
  -6  -1   6        2.06       -9.09      9.09 o 
  -5  -1   6     1452.75     1388.36     35.74 o 
  -4  -1   6      496.23      428.31     17.77 o 
  -3  -1   6     1172.46     1244.45     30.48 o 
  -2  -1   6     5076.18     5490.20     94.11 o 
  -1  -1   6     5802.12     5873.99     98.87 o 
   0  -1   6      290.14      297.58     14.64 o 
   1  -1   6     7840.51     7906.88    131.23 o 
   2  -1   6     4441.37     4932.28     70.02 o 
   3  -1   6      155.98      249.76     11.84 o 
   4  -1   6     4171.91     4297.90     65.13 o 
   5  -1   6      942.55      927.73     26.96 o 
   6  -1   6     6719.81     6599.42    115.81 o 
   7  -1   6     3776.94     3966.48     66.06 o 
   8  -1   6       48.16       47.32     15.50 o 
   9  -1   6      907.49      908.08     36.88 o 
  10  -1   6      204.01      191.64     32.23 o 
  11  -1   6        2.27       14.98     22.83 o 
  12  -1   6      385.23      455.48     43.18 o 
 -12   0   6      181.11      171.28     32.96 o 
 -11   0   6      495.88      487.92     45.04 o 
 -10   0   6        0.75       -9.71     22.11 o 
  -9   0   6      160.36      179.86     28.31 o 
  -8   0   6      424.09      377.90     34.09 o 
  -7   0   6        0.07      -10.12     10.12 o 
  -6   0   6      250.24      201.66     14.46 o 
  -5   0   6      607.84      565.92     20.97 o 
  -4   0   6       48.80       62.19      8.78 o 
  -3   0   6     7621.66     7803.37    130.68 o 
  -2   0   6     3637.22     4205.77     75.21 o 
   0   0   6     6684.23     7472.58    183.89 o 
   1   0   6     2471.32     2536.50     98.56 o 
   2   0   6    14161.14    15427.29    216.12 o 
   3   0   6     9522.46     9830.06    128.60 o 
   4   0   6      230.32      230.77     19.27 o 
   5   0   6     8969.96     9454.96    127.33 o 
   6   0   6     3165.56     3140.49     53.36 o 
   7   0   6     1104.86      964.69     33.06 o 
   8   0   6     3606.19     3667.79     77.34 o 
   9   0   6       32.45       34.50     21.38 o 
  10   0   6      168.05      175.42     28.93 o 
  11   0   6      779.75      884.73     56.72 o 
  12   0   6       63.82       99.49     26.45 o 
 -12   1   6      140.79      130.99     31.51 o 
 -11   1   6      292.11      268.50     36.47 o 
 -10   1   6      651.52      635.45     47.52 o 
  -9   1   6       82.68       92.77     25.41 o 
  -8   1   6       62.52       60.23     22.83 o 
  -7   1   6      678.51      579.14     39.26 o 
  -6   1   6        5.90       -6.72      8.47 o 
  -5   1   6      321.86      322.84     15.39 o 
  -4   1   6        5.11        6.10      7.02 o 
  -3   1   6      163.52      218.70     11.98 o 
  -2   1   6      201.63      186.57     10.95 o 
  -1   1   6     1147.68     1137.63     27.89 o 
   0   1   6      292.64      294.94     18.70 o 
   1   1   6     6305.65     6549.00    163.02 o 
   2   1   6       86.12       95.46     13.95 o 
   3   1   6     1522.06     1641.36     32.08 o 
   4   1   6     2687.38     2548.25     42.15 o 
   5   1   6      176.01      222.30     14.37 o 
   6   1   6     6912.02     7117.12    125.75 o 
   7   1   6     6342.19     6584.83    132.80 o 
   8   1   6       13.57       11.05     10.00 o 
   9   1   6      934.76     1028.84     52.38 o 
  10   1   6      579.65      622.12     43.60 o 
  11   1   6       76.38       86.16     26.34 o 
  12   1   6     1622.97     1875.14     85.64 o 
 -12   2   6      208.95      216.53     34.71 o 
 -11   2   6      483.76      423.05     42.87 o 
 -10   2   6      313.03      277.80     35.64 o 
  -9   2   6      718.97      743.40     49.69 o 
  -8   2   6     2934.59     2796.55     98.04 o 
  -7   2   6        9.40       22.83     19.84 o 
  -6   2   6      889.34      845.99     44.94 o 
  -5   2   6      269.93      219.32     12.50 o 
  -4   2   6       96.42      106.92      9.40 o 
  -3   2   6      307.45      290.92     13.43 o 
  -2   2   6       26.46       24.28      6.61 o 
  -1   2   6       18.68       33.68      6.92 o 
   0   2   6     5086.44     5186.78    130.79 o 
   1   2   6      213.36      233.27     17.36 o 
   2   2   6     4838.98     4845.25    125.83 o 
   3   2   6     3826.59     4039.90     74.24 o 
   4   2   6       19.38       16.58      5.52 o 
   5   2   6     1410.73     1259.98     26.43 o 
   6   2   6      761.59      727.96     20.44 o 
   7   2   6      474.14      505.03     21.23 o 
   8   2   6     4782.73     4851.41     96.71 o 
   9   2   6      788.66      872.77     33.45 o 
  10   2   6      363.45      394.12     36.67 o 
  11   2   6     1287.98     1326.58     67.46 o 
  12   2   6      174.52      172.73     31.82 o 
  13   2   6     1230.12     1330.09     72.94 o 
 -11   3   6       81.34      111.47     26.86 o 
 -10   3   6     1214.73     1191.55     64.77 o 
  -9   3   6      929.84      880.08     53.72 o 
  -8   3   6      122.36      125.73     24.48 o 
  -7   3   6     1379.14     1433.40     63.74 o 
  -6   3   6      127.15      117.25     22.11 o 
  -5   3   6      707.77      667.89     38.53 o 
  -4   3   6      617.72      603.01     19.32 o 
  -3   3   6      381.23      408.89     15.60 o 
  -2   3   6       65.22       65.50      7.85 o 
  -1   3   6      704.13      747.43     21.90 o 
   0   3   6      102.76      105.58     12.40 o 
   1   3   6       56.13       85.23     13.02 o 
   2   3   6      136.89      112.40     14.36 o 
   3   3   6     2581.27     2533.01     76.34 o 
   4   3   6      531.51      420.74     17.55 o 
   5   3   6      485.30      542.90     21.35 o 
   6   3   6      121.40       69.31     11.37 o 
   7   3   6     4510.31     4748.10     71.71 o 
   8   3   6      219.37      259.39     20.22 o 
   9   3   6     3856.70     3640.58     80.68 o 
  10   3   6      288.23      292.68     22.24 o 
  11   3   6      194.72      180.07     28.62 o 
  12   3   6     1307.85     1384.84     71.39 o 
  13   3   6       72.27      106.41     28.00 o 
 -11   4   6      255.03      259.82     35.95 o 
 -10   4   6        4.24       17.56     18.91 o 
  -9   4   6      850.89      858.28     54.44 o 
  -8   4   6      855.96      822.64     50.31 o 
  -7   4   6       66.40      109.40     23.86 o 
  -6   4   6      982.73      911.90     49.28 o 
  -5   4   6       16.53       17.36     16.01 o 
  -4   4   6     1914.17     2109.55     73.97 o 
  -3   4   6     1693.24     1681.65     37.40 o 
  -2   4   6      211.97      206.62     11.47 o 
  -1   4   6      355.33      296.39     13.74 o 
   0   4   6      111.73      141.43     14.36 o 
   1   4   6       86.72       94.42     13.02 o 
   2   4   6      747.81      749.60     33.06 o 
   3   4   6      588.36      524.91     28.51 o 
   4   4   6       38.10       64.52      9.64 o 
   5   4   6      130.92       94.44     11.56 o 
   6   4   6      399.87      335.62     18.37 o 
   7   4   6     1163.83     1067.67     51.34 o 
   8   4   6     3449.00     3520.59     77.69 o 
   9   4   6      152.49      176.87     19.49 o 
  10   4   6     1059.66     1164.92     41.75 o 
  11   4   6       42.63       27.16     14.23 o 
  12   4   6      156.67      161.16     28.31 o 
  13   4   6     1374.17     1406.44     74.49 o 
 -10   5   6      452.48      490.71     44.84 o 
  -9   5   6      231.88      191.95     29.86 o 
  -8   5   6     1159.40     1030.08     58.58 o 
  -7   5   6     1538.23     1532.78     69.11 o 
  -6   5   6       56.27       49.28     23.14 o 
  -5   5   6     1790.33     1807.06     70.77 o 
  -4   5   6      409.31      395.26     31.82 o 
  -3   5   6        5.01       10.54     14.98 o 
  -2   5   6     2608.31     2797.27     56.20 o 
  -1   5   6     1238.36     1209.12     30.99 o 
   0   5   6     1687.33     1776.59     55.06 o 
   1   5   6      389.18      387.10     22.73 o 
   2   5   6       81.79       72.52     12.91 o 
   3   5   6      671.24      711.59     33.68 o 
   4   5   6     2760.70     2872.58     87.92 o 
   5   5   6       37.02       25.94      9.23 o 
   6   5   6     2214.77     2131.13     51.47 o 
   7   5   6      976.86      895.38     49.69 o 
   8   5   6      741.30      802.45     33.42 o 
   9   5   6     3553.56     3444.48    121.18 o 
  10   5   6     1335.21     1415.83     47.15 o 
  11   5   6      221.47      248.14     22.63 o 
  12   5   6      397.54      412.85     28.16 o 
  13   5   6       43.27       98.45     26.34 o 
 -10   6   6        3.44        9.30     19.22 o 
  -9   6   6      711.21      741.23     53.41 o 
  -8   6   6      761.77      674.19     48.86 o 
  -7   6   6      385.07      376.56     37.29 o 
  -6   6   6     1592.07     1678.14     72.52 o 
  -5   6   6        3.23       21.38     18.18 o 
  -4   6   6      434.79      374.80     32.44 o 
  -3   6   6     1508.75     1436.08     59.51 o 
  -2   6   6      721.17      830.49     24.69 o 
  -1   6   6     5256.46     5612.72    101.04 o 
   0   6   6       12.94       11.88     12.19 o 
   1   6   6        9.72       27.07     10.95 o 
   2   6   6      323.51      324.18     22.73 o 
   3   6   6       32.62       35.12     12.60 o 
   4   6   6      953.69     1030.91     45.46 o 
   5   6   6      431.03      440.61     30.37 o 
   6   6   6     1187.57     1083.22     34.57 o 
   7   6   6      720.53      688.68     42.46 o 
   8   6   6      527.01      540.37     26.85 o 
   9   6   6       11.03       12.27     15.24 o 
  10   6   6     1166.31     1203.81     44.18 o 
  11   6   6      625.27      664.71     33.96 o 
  12   6   6       12.09       14.01     16.40 o 
  13   6   6      336.93      349.28     40.08 o 
  -9   7   6        5.83        9.40     19.73 o 
  -8   7   6      590.70      573.46     46.28 o 
  -7   7   6     2032.15     1783.82     79.13 o 
  -6   7   6       25.79        3.10     18.49 o 
  -5   7   6     1238.57     1349.62     62.91 o 
  -4   7   6     1042.34     1101.57     55.06 o 
  -3   7   6       14.26       18.91     18.49 o 
  -2   7   6     6012.96     6429.68    167.98 o 
  -1   7   6     1504.51     1535.36     39.05 o 
   0   7   6      905.14      785.45     26.65 o 
   1   7   6     5462.94     5693.10    148.45 o 
   2   7   6     1837.77     1865.23     63.84 o 
   3   7   6      377.54      303.42     24.17 o 
   4   7   6     1002.93     1203.95     51.65 o 
   5   7   6      206.74      124.69     21.18 o 
   6   7   6      202.97      150.42     22.42 o 
   7   7   6      345.58      332.10     21.81 o 
   8   7   6        2.99      -13.74     13.74 o 
   9   7   6      606.95      657.38     31.74 o 
  10   7   6      459.55      421.05     27.86 o 
  11   7   6       20.46       17.22     15.81 o 
  12   7   6       42.79       42.15     18.34 o 
  13   7   6       15.91       -1.25     17.24 o 
  -8   8   6       69.61       86.88     25.10 o 
  -7   8   6      154.48      144.22     28.00 o 
  -6   8   6     1661.88     1684.85     75.83 o 
  -5   8   6      323.80      304.14     32.44 o 
  -4   8   6     1126.57     1187.63     58.99 o 
  -3   8   6     3497.20     3802.25    117.36 o 
  -2   8   6        1.46        4.65     17.67 o 
  -1   8   6     2459.84     2379.29     81.10 o 
   0   8   6     4235.12     4058.56     80.48 o 
   1   8   6      376.83      303.31     24.38 o 
   3   8   6        2.14      -13.12     14.57 o 
   4   8   6      401.45      323.97     28.41 o 
   5   8   6     1868.30     1982.69     74.59 o 
   6   8   6       65.98       26.55     18.18 o 
   7   8   6        6.27       -0.21     15.19 o 
   8   8   6      175.09      179.96     18.08 o 
   9   8   6      183.74      178.27     20.58 o 
  10   8   6      161.16      164.12     20.24 o 
  11   8   6       37.63       17.48     16.06 o 
  12   8   6        7.26      -13.03     16.60 o 
  13   8   6      195.44      221.13     26.45 o 
  -7   9   6      783.37      754.35     53.10 o 
  -6   9   6       10.80       39.98     22.93 o 
  -5   9   6     1243.50     1251.99     64.36 o 
  -4   9   6      656.89      725.02     47.01 o 
  -3   9   6      591.88      539.47     40.08 o 
  -2   9   6     2642.97     2712.35     92.36 o 
  -1   9   6      423.65      457.86     34.81 o 
   0   9   6     2081.08     2238.37     53.51 o 
   1   9   6     2872.46     2709.25     86.37 o 
   2   9   6       12.55        7.64     13.84 o 
   3   9   6       15.81       11.88     14.36 o 
   4   9   6      640.72      569.43     38.22 o 
   5   9   6       59.59       13.53     20.35 o 
   6   9   6      653.00      625.01     42.46 o 
   7   9   6       18.47      -15.91     17.56 o 
   8   9   6      199.76      176.66     26.14 o 
   9   9   6       12.65       12.19     13.84 o 
  10   9   6        0.47      -12.09     12.09 o 
  11   9   6      100.97       84.15     19.89 o 
  12   9   6      104.21       92.41     20.87 o 
  13   9   6        7.64       14.57     17.75 o 
  -6  10   6      990.81      882.56     56.10 o 
  -5  10   6       72.43       85.44     24.17 o 
  -4  10   6      744.46      744.13     48.35 o 
  -3  10   6     1291.91     1315.42     63.84 o 
  -2  10   6       12.42        5.27     17.56 o 
  -1  10   6     1603.29     1543.52     65.39 o 
   0  10   6     1542.71     1441.77     61.36 o 
   1  10   6     1728.93     1747.36     63.48 o 
   2  10   6     2940.72     2915.97     94.22 o 
   3  10   6      584.82      609.10     37.91 o 
   4  10   6      694.98      704.97     42.36 o 
   5  10   6      956.22      875.43     49.17 o 
   6  10   6       38.59      -22.31     22.31 o 
   7  10   6      746.66      707.66     48.14 o 
   8  10   6      605.73      616.13     45.66 o 
   9  10   6       74.90       60.13     21.49 o 
  10  10   6      153.15      165.29     19.94 o 
  11  10   6       22.09       20.35     15.29 o 
  12  10   6        0.41      -16.21     16.21 o 
  13  10   6      236.29      254.58     28.74 o 
  -5  11   6      569.03      590.30     45.77 o 
  -4  11   6       67.68       78.41     23.04 o 
  -3  11   6      190.75      216.43     28.82 o 
  -2  11   6      889.98      895.89     51.14 o 
  -1  11   6      404.14      391.74     35.54 o 
   0  11   6      930.57      888.14     48.76 o 
   1  11   6     2811.76     2631.77     89.46 o 
   2  11   6        3.52       -7.23     19.11 o 
   3  11   6     1633.35     1642.39     68.08 o 
   4  11   6      887.44      874.71     48.35 o 
   5  11   6        0.75       -2.27     18.80 o 
   6  11   6     2539.20     2656.15     99.07 o 
   7  11   6       71.00       47.93     25.72 o 
   8  11   6      555.47      494.43     43.80 o 
   9  11   6      386.78      366.02     38.22 o 
  10  11   6       13.24      -14.46     17.05 o 
  11  11   6       25.13       -2.69     14.57 o 
  12  11   6       43.52       -2.89     15.70 o 
  13  11   6       12.23      -18.81     18.81 o 
  -4  12   6      296.95      259.41     32.44 o 
  -3  12   6      458.11      408.48     38.22 o 
  -2  12   6       15.35       17.25     19.22 o 
  -1  12   6      556.02      658.80     43.91 o 
   0  12   6      323.94      296.08     30.37 o 
   1  12   6      320.29      253.41     29.96 o 
   2  12   6     2825.85     2348.68    231.93 o 
   3  12   6       62.67      103.20     24.90 o 
   4  12   6      575.49      695.99     45.25 o 
   5  12   6     1075.29     1207.36     61.67 o 
   6  12   6        3.46      -21.59     21.59 o 
   7  12   6     3116.28     2993.14    112.09 o 
   8  12   6      615.40      568.40     47.52 o 
   9  12   6       16.67      -21.07     21.07 o 
  10  12   6      101.66      114.16     26.24 o 
  11  12   6       22.66       -7.85     18.29 o 
  12  12   6        4.48       -9.81     19.84 o 
   1  13   6      912.11      856.53     47.83 o 
   2  13   6       25.06       -1.55     20.15 o 
   3  13   6     1654.07     1662.43     72.42 o 
   4  13   6      592.63      760.14     48.76 o 
   5  13   6      110.05      114.67     25.52 o 
   6  13   6     1235.48     1214.28     65.19 o 
   7  13   6       74.66       61.47     30.27 o 
   8  13   6     1099.09     1054.88     65.39 o 
   9  13   6      552.29      525.42     48.66 o 
  10  13   6        4.32      -23.45     23.45 o 
  11  13   6      215.54      237.30     34.40 o 
  12  13   6      182.24      185.75     33.78 o 
  -1  14   6      476.78      538.54     51.96 o 
   0  14   6       60.47       80.68     30.17 o 
   2  14   6      940.12      966.76     61.98 o 
   3  14   6       29.79       33.27     24.69 o 
   4  14   6     1096.97     1072.65     59.61 o 
   5  14   6     1692.83     1724.52     79.75 o 
   6  14   6       11.32        7.13     24.48 o 
   7  14   6      854.42      768.71     54.96 o 
   8  14   6      850.59      771.40     57.75 o 
   9  14   6       65.68       78.41     31.30 o 
  10  14   6      375.80      428.83     48.24 o 
  11  14   6       34.09       78.20     31.10 o 
   0  15   6      272.50      288.85     41.74 o 
   1  15   6      125.22      186.99     36.16 o 
   2  15   6        7.14        7.23     26.65 o 
   3  15   6      972.96     1054.88     66.84 o 
   5  15   6      190.11      230.48     35.23 o 
   6  15   6      745.80      783.28     54.86 o 
   7  15   6       50.66       55.48     30.79 o 
   8  15   6      348.58      321.80     41.74 o 
   9  15   6      804.15      801.88     62.09 o 
  10  15   6        8.39       17.46     25.41 o 
   6  16   6        0.23       27.48     24.48 o 
   7  16   6      136.16      242.05     38.43 o 
  -7 -13   7        1.52      -18.29     19.63 o 
  -6 -13   7        8.80      -22.83     22.83 o 
  -5 -13   7       15.98       -3.72     19.84 o 
  -4 -13   7        0.21      -13.22     13.22 o 
  -3 -13   7       35.95       18.80     16.39 o 
  -2 -13   7       29.34        5.28     16.10 o 
  -9 -12   7      135.62      159.40     28.62 o 
  -8 -12   7       81.91       75.62     25.21 o 
  -7 -12   7      113.06       98.04     27.38 o 
  -6 -12   7        0.11      -17.56     17.56 o 
  -5 -12   7       16.59       -0.10     19.53 o 
  -4 -12   7        6.66       -8.38     12.42 o 
  -3 -12   7       20.07      -13.51     13.51 o 
  -2 -12   7       37.35        9.26     14.03 o 
  -1 -12   7       38.62       20.56     24.79 o 
   0 -12   7       17.20       14.67     22.00 o 
 -10 -11   7       32.77       45.56     22.93 o 
  -9 -11   7      560.09      527.18     45.04 o 
  -8 -11   7       84.35       98.76     24.48 o 
  -7 -11   7       13.75       24.79     21.90 o 
  -6 -11   7      483.35      457.65     42.15 o 
  -5 -11   7      255.41      214.72     21.43 o 
  -4 -11   7        6.20        2.02     18.85 o 
  -3 -11   7      230.65      212.38     22.54 o 
  -2 -11   7       31.24      -11.36     13.81 o 
  -1 -11   7        8.63      -14.34     14.34 o 
   0 -11   7       42.20       15.08     23.86 o 
   1 -11   7        4.28      -17.67     17.67 o 
   2 -11   7       77.57       69.53     27.17 o 
 -11 -10   7        0.70       27.58     21.07 o 
 -10 -10   7     1450.46     1648.90     82.23 o 
  -9 -10   7      382.76      344.33     36.57 o 
  -8 -10   7      274.08      268.91     31.92 o 
  -7 -10   7      813.89      759.62     52.27 o 
  -6 -10   7        3.96        3.51     19.22 o 
  -5 -10   7      418.79      420.61     27.89 o 
  -4 -10   7      233.07      222.99     25.72 o 
  -3 -10   7       71.00       32.00     14.96 o 
  -2 -10   7      391.14      380.69     25.90 o 
  -1 -10   7       69.21       37.53     15.62 o 
   0 -10   7       70.51       56.81     16.31 o 
   1 -10   7      155.18       88.64     27.07 o 
   2 -10   7        5.89      -16.63     16.63 o 
   3 -10   7       20.51       -2.69     20.56 o 
   4 -10   7      110.20       90.08     35.02 o 
 -12  -9   7      116.99      169.43     28.62 o 
 -11  -9   7     1060.39     1107.57     65.29 o 
 -10  -9   7        5.44       21.90     20.76 o 
  -9  -9   7      394.42      384.82     38.12 o 
  -8  -9   7      520.94      566.02     44.22 o 
  -7  -9   7       88.33       85.95     21.07 o 
  -6  -9   7      703.02      706.89     31.83 o 
  -5  -9   7     1160.14     1144.93     40.79 o 
  -4  -9   7      207.51      210.09     19.98 o 
  -3  -9   7      568.72      606.21     30.19 o 
  -2  -9   7       46.58       60.23     14.97 o 
  -1  -9   7       17.50       -4.68     20.20 o 
   0  -9   7        0.39      -12.03     12.03 o 
   1  -9   7       15.94       -2.98     21.64 o 
   2  -9   7        0.02      -19.84     19.84 o 
   3  -9   7        0.25      -20.97     23.14 o 
   4  -9   7        2.03      -28.72     28.72 o 
   5  -9   7      152.18      128.72     36.67 o 
 -12  -8   7       45.50       60.13     21.28 o 
 -11  -8   7      113.17       99.69     24.59 o 
 -10  -8   7     1323.48     1377.82     69.63 o 
  -9  -8   7      264.27      239.57     32.75 o 
  -8  -8   7      863.61      880.60     53.00 o 
  -7  -8   7      854.13      810.86     50.10 o 
  -6  -8   7       21.40       14.98     17.05 o 
  -5  -8   7     1485.42     1618.51     48.10 o 
  -4  -8   7     2250.19     2139.32     56.88 o 
  -3  -8   7       49.49       59.04     21.64 o 
  -2  -8   7     1235.56     1196.58     41.71 o 
  -1  -8   7      632.02      676.24     32.08 o 
   0  -8   7      149.60      173.31     33.32 o 
   1  -8   7      432.71      369.43     24.63 o 
   2  -8   7       12.26       -2.67     16.22 o 
   3  -8   7        5.36      -17.46     23.45 o 
   4  -8   7        6.98      -24.69     24.79 o 
   5  -8   7       23.52      -20.15     29.03 o 
   6  -8   7       29.40      -15.29     30.68 o 
 -12  -7   7      540.96      560.03     44.42 o 
 -11  -7   7      193.94      171.39     26.86 o 
 -10  -7   7       21.45       58.47     23.24 o 
  -9  -7   7     2400.88     2487.66     95.77 o 
  -8  -7   7     2203.30     2332.59     90.29 o 
  -7  -7   7      166.09      153.83     26.76 o 
  -6  -7   7     3022.01     2990.77    104.86 o 
  -5  -7   7     2292.46     2371.26     58.32 o 
  -4  -7   7     2370.28     2394.40     59.76 o 
  -3  -7   7     5618.42     5345.53    105.41 o 
  -2  -7   7      139.18      144.49     18.19 o 
  -1  -7   7     2431.68     2150.60     56.90 o 
   0  -7   7      446.62      498.77     26.47 o 
   1  -7   7        3.99       -5.77     33.99 o 
   2  -7   7      379.99      345.61     43.44 o 
   3  -7   7       88.03       56.20     26.76 o 
   4  -7   7       17.68       -0.93     23.76 o 
   5  -7   7        2.17      -21.59     22.83 o 
   6  -7   7        2.74      -21.80     21.80 o 
   7  -7   7        2.93      -26.14     26.14 o 
 -12  -6   7      305.95      313.75     36.88 o 
 -11  -6   7      131.29      141.22     18.60 o 
 -10  -6   7     1027.51     1092.07     40.50 o 
  -9  -6   7      343.00      320.98     22.52 o 
  -8  -6   7      568.41      515.82     39.26 o 
  -7  -6   7     3364.93     3455.34    114.36 o 
  -6  -6   7      275.90      289.37     28.82 o 
  -5  -6   7     2913.06     3052.75    102.58 o 
  -4  -6   7     3705.59     3649.39    100.11 o 
  -3  -6   7      677.41      677.22     28.76 o 
  -2  -6   7     2915.51     2857.88    153.98 o 
  -1  -6   7      534.13      472.07     24.56 o 
   0  -6   7      485.19      438.02     24.24 o 
   1  -6   7     1059.55     1097.96     37.73 o 
   2  -6   7      177.73      169.24     36.47 o 
   3  -6   7      364.27      351.83     38.53 o 
   4  -6   7      135.77      125.31     29.75 o 
   5  -6   7        6.98      -21.18     21.18 o 
   6  -6   7       19.62      -23.04     23.04 o 
   7  -6   7        3.89      -25.62     25.62 o 
   8  -6   7        6.75      -23.86     23.86 o 
 -13  -5   7       60.35       29.34     28.72 o 
 -12  -5   7      188.02      164.98     30.48 o 
 -11  -5   7      638.51      642.27     31.61 o 
 -10  -5   7       31.07       20.76     13.22 o 
  -9  -5   7     1444.93     1434.84     44.73 o 
  -8  -5   7     4700.13     4563.63     92.87 o 
  -7  -5   7        1.37       14.05     13.64 o 
  -6  -5   7     5920.52     5886.08    108.37 o 
  -5  -5   7      324.58      301.87     16.43 o 
  -4  -5   7     2313.76     2282.07     80.99 o 
  -3  -5   7     3788.80     3671.35     75.64 o 
  -2  -5   7       89.05      117.29     19.68 o 
  -1  -5   7     3417.59     3823.85     79.43 o 
   0  -5   7     1586.59     1444.98     42.10 o 
   1  -5   7      112.40      100.97     14.37 o 
   2  -5   7     1399.60     1319.60     41.13 o 
   3  -5   7     1192.55     1194.06     58.52 o 
   4  -5   7       29.90       30.45      9.56 o 
   5  -5   7     1016.39     1001.26     58.58 o 
   6  -5   7        1.64       -3.51     23.55 o 
   7  -5   7      134.06      154.03     31.82 o 
   8  -5   7        2.57      -25.10     25.10 o 
   9  -5   7       14.17       -5.17     28.51 o 
 -13  -4   7      105.52       85.95     28.72 o 
 -12  -4   7      239.63      149.38     32.13 o 
 -11  -4   7        0.41       -6.72     20.25 o 
 -10  -4   7      239.88      231.82     19.73 o 
  -9  -4   7      613.87      587.72     28.31 o 
  -8  -4   7     2962.14     2741.79     64.88 o 
  -7  -4   7     4644.11     4625.20     91.84 o 
  -6  -4   7        6.92        8.57     11.57 o 
  -5  -4   7     4584.31     4123.85     79.34 o 
  -4  -4   7      300.11      256.20     14.36 o 
  -3  -4   7     1620.80     1815.12     38.84 o 
  -2  -4   7     5141.22     4841.46     69.46 o 
  -1  -4   7     4524.20     5198.02     97.70 o 
   0  -4   7      118.00       98.93     13.85 o 
   1  -4   7     6755.05     6766.56    122.77 o 
   2  -4   7      127.82      166.13     16.72 o 
   3  -4   7     1826.22     1822.69     51.09 o 
   4  -4   7      648.37      581.03     67.31 o 
   5  -4   7        0.03      -10.07     22.00 o 
   6  -4   7      259.19      251.35     33.16 o 
   7  -4   7      199.67      195.77     32.44 o 
   8  -4   7        4.77      -25.10     25.10 o 
   9  -4   7       48.77      -19.94     26.34 o 
 -13  -3   7        7.52      -16.01     20.76 o 
 -12  -3   7       45.43       13.33     22.21 o 
 -11  -3   7      436.72      398.98     39.15 o 
 -10  -3   7       39.15        1.34     21.28 o 
  -9  -3   7      716.76      784.83     31.41 o 
  -8  -3   7      232.03      216.64     18.49 o 
  -7  -3   7      189.79      139.47     16.53 o 
  -6  -3   7     3747.42     3954.53     79.44 o 
  -5  -3   7       23.79        1.14      9.30 o 
  -4  -3   7     3593.69     3457.20     67.25 o 
  -3  -3   7     3411.77     3224.55     61.88 o 
  -2  -3   7      410.20      370.03     21.85 o 
  -1  -3   7     7606.59     7144.88     96.59 o 
   0  -3   7     4024.07     4060.40     79.43 o 
   1  -3   7      154.07      157.86     20.40 o 
   2  -3   7     4206.40     4024.19     61.37 o 
   3  -3   7     1729.69     1775.46     34.91 o 
   4  -3   7     1241.50     1160.07     27.94 o 
   5  -3   7     2875.35     2876.20     63.12 o 
   6  -3   7       37.72       16.27     11.91 o 
   7  -3   7      926.17      959.83     36.26 o 
   8  -3   7      155.53      140.71     19.22 o 
   9  -3   7       13.96      -14.26     14.26 o 
 -12  -2   7        7.66       -5.68     21.90 o 
 -11  -2   7        0.16      -17.98     19.63 o 
 -10  -2   7      191.83      163.33     27.79 o 
  -9  -2   7      483.86      490.82     39.57 o 
  -8  -2   7       46.08       56.20     14.88 o 
  -7  -2   7     1331.30     1207.36     36.88 o 
  -6  -2   7       12.57      -11.05     11.05 o 
  -5  -2   7     4698.94     4729.34     89.05 o 
  -3  -2   7       28.85       49.69      9.40 o 
  -2  -2   7    17932.00    20163.03    314.78 o 
  -1  -2   7     9167.95     9054.79    119.14 o 
   0  -2   7     9357.66     9210.99    153.41 o 
   1  -2   7    15242.44    16011.35    253.54 o 
   2  -2   7      147.64      175.10     10.44 o 
   3  -2   7     3909.95     4021.79     62.44 o 
   4  -2   7     3714.77     3469.42     57.05 o 
   5  -2   7      457.51      436.41     28.00 o 
   7  -2   7     2376.54     2519.06     61.06 o 
   8  -2   7      271.00      271.80     23.24 o 
   9  -2   7      431.93      409.82     27.79 o 
  10  -2   7       11.65      -17.98     17.98 o 
  11  -2   7       85.31       74.90     23.76 o 
 -12  -1   7       22.83      -10.54     21.69 o 
 -11  -1   7       70.60       32.85     24.07 o 
 -10  -1   7        2.69       -7.85     20.15 o 
  -9  -1   7      138.32      120.97     24.90 o 
  -8  -1   7      121.31       77.17     14.05 o 
  -7  -1   7      115.15      101.76     14.77 o 
  -6  -1   7     1990.26     2033.31     48.86 o 
  -5  -1   7      131.45       91.01     12.29 o 
  -4  -1   7     1680.19     1637.43     39.46 o 
  -2  -1   7      249.15      202.07     12.81 o 
  -1  -1   7     8954.67    10298.46    167.05 o 
   0  -1   7    11037.29    10677.48    172.47 o 
   1  -1   7     4315.46     4657.07     85.55 o 
   2  -1   7    10104.76    10561.71    173.43 o 
   3  -1   7      317.07      275.52     12.93 o 
   4  -1   7     1796.90     1709.03     45.15 o 
   5  -1   7     7735.55     8065.82    113.11 o 
   6  -1   7       50.90       42.70     19.58 o 
   7  -1   7     3044.06     2577.95     87.81 o 
   8  -1   7      605.78      623.36     29.24 o 
   9  -1   7        1.39      -17.46     17.46 o 
  10  -1   7      227.24      226.55     31.30 o 
  11  -1   7      354.73      339.99     37.50 o 
 -12   0   7        2.46        6.82     22.62 o 
 -11   0   7        0.94      -12.60     21.38 o 
 -10   0   7      172.85      147.11     28.20 o 
  -9   0   7      462.99      435.96     38.02 o 
  -8   0   7      159.81      162.40     26.86 o 
  -7   0   7      164.39      152.17     15.50 o 
  -6   0   7       64.61       40.81     11.36 o 
  -5   0   7     6495.67     6665.54    118.18 o 
  -4   0   7     1571.71     1786.71     41.94 o 
  -3   0   7     4112.80     4736.36     86.06 o 
  -2   0   7     1075.35      857.25     24.48 o 
  -1   0   7      418.29      393.19     23.24 o 
   0   0   7     2514.07     2772.79     81.61 o 
   1   0   7     8371.35     8698.22    215.09 o 
   2   0   7        3.38       14.08     10.64 o 
   3   0   7    12726.02    13478.61    173.41 o 
   4   0   7     2967.22     2748.36     46.50 o 
   5   0   7      901.64      947.09     24.94 o 
   6   0   7     4872.92     5032.45     77.52 o 
   7   0   7     1436.09     1400.25     33.31 o 
   8   0   7      661.37      649.91     29.44 o 
   9   0   7      216.15      182.24     28.51 o 
  10   0   7      133.79      120.77     26.24 o 
  11   0   7      412.57      440.09     42.67 o 
  12   0   7      180.21      199.07     33.58 o 
 -12   1   7      101.77       80.48     28.20 o 
 -11   1   7        7.99       -3.10     22.21 o 
 -10   1   7      153.10      148.76     28.72 o 
  -9   1   7       73.87       20.66     21.59 o 
  -8   1   7       14.86        2.79     20.25 o 
  -7   1   7       52.13       57.75     21.59 o 
  -6   1   7     1074.95      937.11     29.03 o 
  -5   1   7      104.63      115.60     12.19 o 
  -4   1   7       91.68       64.57      9.71 o 
  -3   1   7      895.47      987.00     27.48 o 
  -2   1   7        9.08        0.52      6.82 o 
  -1   1   7     6262.45     6240.11    107.44 o 
   0   1   7     2782.74     3246.76     91.01 o 
   1   1   7     2963.25     3170.94     90.60 o 
   2   1   7    14399.76    15936.08    375.63 o 
   3   1   7      918.99      954.27     22.06 o 
   4   1   7     8941.81     9667.84    128.43 o 
   5   1   7      919.59      692.44     20.32 o 
   6   1   7       30.74       17.42      9.61 o 
   7   1   7     4879.35     4604.09    156.20 o 
   8   1   7     1688.47     1739.28     75.31 o 
   9   1   7       72.98       69.34     12.89 o 
  10   1   7      361.65      361.68     35.85 o 
  11   1   7      299.33      323.77     36.47 o 
  12   1   7      222.38      232.34     33.89 o 
 -11   2   7      109.04      109.40     29.86 o 
 -10   2   7      514.49      460.34     43.29 o 
  -9   2   7        2.96       13.95     21.49 o 
  -8   2   7      355.82      333.99     34.92 o 
  -7   2   7       29.29       23.04     20.66 o 
  -6   2   7      229.07      197.83     26.34 o 
  -5   2   7      992.27      987.21     28.41 o 
  -4   2   7      861.78      890.41     26.45 o 
  -3   2   7      152.76      130.27     10.95 o 
  -2   2   7      192.80      186.16     12.09 o 
  -1   2   7     1570.35     1511.19     35.64 o 
   0   2   7      869.62      819.75     33.99 o 
   1   2   7    12971.21    14091.00    332.65 o 
   2   2   7      235.18      217.88     19.42 o 
   3   2   7    15428.19    16921.54    398.56 o 
   4   2   7     2820.82     2570.83     54.18 o 
   6   2   7     2602.49     2541.73     45.14 o 
   7   2   7     1060.42     1084.64     29.01 o 
   8   2   7     1166.02     1120.91     37.29 o 
   9   2   7     2616.98     2615.49     64.05 o 
  10   2   7      151.41      125.73     25.62 o 
  11   2   7      475.75      474.60     41.74 o 
  12   2   7      236.10      221.18     35.02 o 
 -11   3   7       82.40       65.19     23.76 o 
 -10   3   7        9.33        5.99     18.49 o 
  -9   3   7      906.12      814.38     52.69 o 
  -8   3   7      236.69      224.18     31.20 o 
  -7   3   7       58.61       24.38     21.28 o 
  -6   3   7      986.61      795.57     46.08 o 
  -5   3   7        4.76       -4.55     15.70 o 
  -4   3   7      152.27      140.50     11.36 o 
  -3   3   7       23.74       15.08      7.64 o 
  -2   3   7      294.29      307.55     14.67 o 
  -1   3   7     2958.37     3198.00     62.71 o 
   0   3   7      328.33      298.97     19.42 o 
   1   3   7     3561.48     4000.40    107.85 o 
   2   3   7    10707.81    11081.95    267.26 o 
   3   3   7      152.19      133.78     16.94 o 
   4   3   7     1093.15     1005.28     29.41 o 
   5   3   7     2281.82     2133.46     72.68 o 
   6   3   7      764.75      831.61     31.41 o 
   7   3   7     5328.15     5151.43    138.07 o 
   8   3   7     3908.12     3970.55    215.60 o 
   9   3   7      265.28      294.47     22.90 o 
  10   3   7     3193.35     3282.73     77.65 o 
  11   3   7      130.99      122.94     28.62 o 
  12   3   7      568.83      629.46     49.59 o 
  13   3   7      859.46      984.63     63.33 o 
 -10   4   7      533.58      571.40     45.77 o 
  -9   4   7       13.37       -0.62     17.77 o 
  -8   4   7      622.87      574.29     44.01 o 
  -7   4   7      147.31      111.37     24.48 o 
  -6   4   7       46.18       25.31     19.01 o 
  -5   4   7        4.78       15.70     16.22 o 
  -4   4   7        0.74       -0.31     15.81 o 
  -3   4   7       19.09       10.54      7.75 o 
  -2   4   7      213.33      209.41     12.60 o 
  -1   4   7       30.51       44.63      8.99 o 
   0   4   7      681.85      744.02     31.20 o 
   1   4   7     3078.19     3186.33     90.08 o 
   2   4   7      761.02      973.78     40.50 o 
   3   4   7     4196.51     4026.95    112.81 o 
   4   4   7     1662.93     1711.71     61.57 o 
   5   4   7        3.98        1.96      8.68 o 
   6   4   7     1444.02     1397.54     39.60 o 
   7   4   7      445.11      379.80     40.39 o 
   8   4   7     5129.31     5182.94    106.30 o 
   9   4   7     3665.01     3673.49     82.99 o 
  10   4   7      203.39      260.36     22.16 o 
  11   4   7      735.44      757.26     34.94 o 
  12   4   7      236.74      260.03     34.19 o 
  13   4   7      332.96      412.51     42.67 o 
 -10   5   7      190.51      148.25     27.79 o 
  -9   5   7      709.22      611.58     46.90 o 
  -8   5   7       16.46       16.84     19.53 o 
  -7   5   7     1252.81     1310.05     65.08 o 
  -6   5   7      762.78      734.11     46.39 o 
  -5   5   7        2.08        3.10     16.94 o 
  -4   5   7      316.31      244.63     26.86 o 
  -3   5   7     1080.66     1143.00     30.27 o 
  -2   5   7      104.71       99.28     10.85 o 
  -1   5   7      152.19      158.99     11.98 o 
   0   5   7      239.93      211.99     16.94 o 
   1   5   7       52.40       61.26     12.60 o 
   2   5   7       55.56       23.97     11.57 o 
   3   5   7      840.23      956.12     42.36 o 
   4   5   7     2205.40     2163.58     73.87 o 
   5   5   7     1184.79     1218.72     52.17 o 
   6   5   7      447.21      424.92     25.31 o 
   7   5   7     2712.32     2739.54     64.10 o 
   8   5   7      716.49      703.62     30.59 o 
   9   5   7     2424.95     2496.24     65.37 o 
  10   5   7     3451.31     3586.82     85.11 o 
  11   5   7      226.18      251.52     22.94 o 
  12   5   7       70.02       43.64     16.30 o 
  13   5   7      511.35      540.30     46.39 o 
  -9   6   7      204.33      213.85     32.23 o 
  -8   6   7     1267.22     1231.12     66.12 o 
  -7   6   7      206.74      185.44     29.86 o 
  -6   6   7      424.00      427.70     37.09 o 
  -5   6   7      973.28     1066.66     55.58 o 
  -4   6   7       43.81       53.00     19.01 o 
  -3   6   7     1205.68     1321.21     58.06 o 
  -2   6   7      329.37      323.46     16.43 o 
  -1   6   7        3.77       -7.75      8.78 o 
   0   6   7      150.19      111.26     14.88 o 
   1   6   7       57.90       39.46     12.40 o 
   2   6   7     1164.83     1286.08     50.21 o 
   3   6   7     1229.23     1234.84     49.48 o 
   4   6   7      813.37      717.78     37.29 o 
   5   6   7      473.84      336.16     27.79 o 
   6   6   7     3608.35     3498.53    114.62 o 
   7   6   7        1.22        4.26     11.45 o 
   8   6   7     1138.56     1097.64     38.47 o 
   9   6   7     1363.02     1332.85     44.78 o 
  10   6   7       27.09       21.83     15.19 o 
  11   6   7     1084.09     1201.38     46.18 o 
  12   6   7      428.28      464.75     30.75 o 
  13   6   7        2.65      -11.05     18.60 o 
  -9   7   7      290.16      349.90     38.43 o 
  -8   7   7        0.04        2.48     20.35 o 
  -7   7   7     1175.19     1030.91     60.02 o 
  -6   7   7      753.71      726.05     48.35 o 
  -5   7   7       56.88       75.52     21.38 o 
  -4   7   7      739.50      870.68     49.90 o 
  -3   7   7     1069.03     1131.64     54.86 o 
  -2   7   7      364.85      437.20     33.47 o 
  -1   7   7     1221.19     1232.36     34.40 o 
   0   7   7      104.28      139.26     13.64 o 
   1   7   7        9.14       -5.37     11.67 o 
   2   7   7        3.49        3.82     11.67 o 
   3   7   7     1636.82     1646.32     60.95 o 
   4   7   7      228.39      178.93     21.69 o 
   5   7   7      788.96      733.28     41.32 o 
   6   7   7      462.84      376.76     32.03 o 
   7   7   7      746.06      745.63     37.60 o 
   8   7   7      584.39      544.93     27.98 o 
   9   7   7      489.62      483.06     28.15 o 
  10   7   7     1145.97     1100.97     42.60 o 
  11   7   7      390.54      416.20     28.53 o 
  12   7   7       53.99       79.59     20.11 o 
  13   7   7      123.37      166.63     23.99 o 
  -8   8   7      336.32      438.44     41.94 o 
  -7   8   7      420.37      386.79     39.77 o 
  -6   8   7      404.37      410.55     39.15 o 
  -5   8   7     1233.30     1192.79     61.06 o 
  -4   8   7       99.31      133.99     24.28 o 
  -3   8   7     1586.23     1655.61     70.15 o 
  -2   8   7     1111.27     1210.36     57.03 o 
  -1   8   7       85.28       93.60     20.76 o 
   0   8   7     3150.36     3277.03     69.42 o 
   1   8   7     1063.93     1063.04     44.63 o 
   2   8   7      354.24      369.43     28.10 o 
   3   8   7     1503.61     1595.49     61.36 o 
   4   8   7       18.87       -5.27     13.53 o 
   5   8   7       65.34       57.13     18.80 o 
   6   8   7      159.37      181.72     25.41 o 
   7   8   7        0.49      -17.56     17.56 o 
   8   8   7       13.03        7.12     13.49 o 
   9   8   7       23.82        7.20     14.06 o 
  10   8   7       54.94       46.20     16.13 o 
  11   8   7      642.87      684.24     37.19 o 
  12   8   7      586.67      600.78     35.78 o 
  13   8   7      236.69      248.96     27.31 o 
  -7   9   7      607.51      628.11     48.76 o 
  -6   9   7      995.19     1025.13     61.47 o 
  -5   9   7        0.72       30.17     20.45 o 
  -4   9   7     1683.69     1800.97     77.89 o 
  -3   9   7      232.64      231.20     28.82 o 
  -2   9   7      447.90      453.01     36.67 o 
  -1   9   7     1708.21     1540.01     64.26 o 
   0   9   7      350.79      414.16     22.11 o 
   1   9   7     2100.21     2163.27     73.66 o 
   2   9   7     1475.84     1493.63     59.61 o 
   3   9   7        6.84       12.91     14.57 o 
   4   9   7       70.83       64.67     18.80 o 
   5   9   7       90.01       51.76     19.22 o 
   6   9   7       83.65       63.64     22.11 o 
   7   9   7      627.27      593.30     43.49 o 
   8   9   7       81.23       83.16     24.17 o 
   9   9   7      114.11      104.97     17.88 o 
  10   9   7      127.29       94.32     18.75 o 
  11   9   7      140.90      176.97     23.14 o 
  12   9   7      789.24      822.93     42.40 o 
  13   9   7      272.33      291.14     29.23 o 
  -6  10   7      335.42      345.05     39.77 o 
  -5  10   7     1750.48     1697.97     79.13 o 
  -4  10   7       22.75       30.68     20.25 o 
  -3  10   7     1618.28     1749.83     76.34 o 
  -2  10   7      849.71      795.99     47.52 o 
  -1  10   7      110.77      145.15     24.38 o 
   0  10   7     1461.84     1433.30     62.81 o 
   1  10   7      132.53      147.73     16.53 o 
   2  10   7      743.43      774.91     43.39 o 
   3  10   7      243.19      231.82     25.83 o 
   4  10   7        3.84       -2.07     16.43 o 
   5  10   7       35.93       27.27     19.53 o 
   6  10   7      261.48      241.22     32.85 o 
   7  10   7       12.75        3.93     21.18 o 
   8  10   7       17.94       10.33     20.87 o 
   9  10   7      246.39      232.34     34.30 o 
  10  10   7        5.12       -5.57     15.43 o 
  11  10   7      907.74      830.73     41.48 o 
  12  10   7      154.32      165.69     25.98 o 
  13  10   7      232.16      249.54     28.99 o 
  -5  11   7       51.98       59.71     24.07 o 
  -4  11   7     1043.72     1003.22     58.78 o 
  -3  11   7      275.14      255.07     32.34 o 
  -2  11   7      530.58      460.34     38.02 o 
  -1  11   7     1676.43     1664.91     71.70 o 
   0  11   7      146.85      111.06     22.52 o 
   1  11   7      976.17      978.84     51.76 o 
   2  11   7     1584.12     1626.69     68.80 o 
   3  11   7        0.04      -15.60     19.11 o 
   4  11   7      495.94      464.47     36.36 o 
   5  11   7      273.72      256.20     29.96 o 
   6  11   7       55.15      -10.12     20.56 o 
   7  11   7      248.40      244.94     32.85 o 
   8  11   7       92.82       73.25     25.00 o 
   9  11   7      124.20      135.44     27.58 o 
  10  11   7        0.08       -7.13     16.63 o 
  11  11   7        0.53      -22.62     22.62 o 
  12  11   7      172.09      158.43     25.26 o 
  13  11   7       42.27       39.91     21.91 o 
  -4  12   7       43.20       48.35     23.66 o 
  -3  12   7      524.37      529.87     43.29 o 
  -2  12   7      223.64      241.53     31.61 o 
  -1  12   7      123.68      105.27     24.28 o 
   0  12   7      860.99      808.18     47.42 o 
   1  12   7      399.68      409.72     34.61 o 
   2  12   7      844.63      774.29     46.18 o 
   3  12   7     1201.44     1354.16     63.12 o 
   4  12   7      185.99      147.83     25.41 o 
   5  12   7      678.73      663.55     46.59 o 
   6  12   7      790.04      720.37     49.69 o 
   7  12   7       10.50      -22.62     22.62 o 
   8  12   7      258.16      196.70     32.96 o 
   9  12   7       14.87       -8.68     21.28 o 
  10  12   7        3.60       -9.92     16.12 o 
  11  12   7        0.01      -14.26     14.26 o 
  12  12   7        6.00      -26.55     26.55 o 
  -2  13   7      317.22      304.66     35.43 o 
  -1  13   7      533.16      552.28     41.94 o 
   0  13   7        8.95       -3.31     17.36 o 
   1  13   7      686.53      660.03     44.32 o 
   2  13   7      932.20      934.42     52.48 o 
   3  13   7      253.10      285.34     33.78 o 
   4  13   7     1702.67     1765.33     77.07 o 
   5  13   7      402.62      464.78     40.08 o 
   6  13   7      204.24      153.21     29.65 o 
   7  13   7      621.92      634.52     50.93 o 
   9  13   7      173.07      104.34     30.68 o 
  10  13   7       53.01       45.04     25.10 o 
  11  13   7        0.11      -14.98     14.98 o 
  12  13   7       64.09       38.43     32.96 o 
   4  14   7       12.93        3.51     22.73 o 
   5  14   7     1078.06     1017.58     60.33 o 
   6  14   7      454.70      427.08     42.46 o 
   7  14   7        1.88      -17.98     22.62 o 
   8  14   7     1101.20     1114.59     68.60 o 
   9  14   7      107.40      110.95     32.03 o 
  10  14   7      111.33      119.01     30.79 o 
  11  14   7      100.30      105.48     31.30 o 
   1  15   7      471.51      511.99     51.34 o 
   2  15   7      543.86      628.11     53.82 o 
   3  15   7       57.50       43.29     28.10 o 
   5  15   7      181.26      283.79     37.60 o 
   6  15   7       96.01      150.83     32.85 o 
   7  15   7      348.16      391.74     43.70 o 
   8  15   7       10.25       30.79     27.58 o 
   9  15   7      872.67      806.84     62.40 o 
  10  15   7      143.37      179.45     34.81 o 
   6  16   7      253.66      325.01     41.12 o 
   7  16   7       21.23       41.63     26.76 o 
  -8 -12   8        1.63      -10.95     19.42 o 
  -7 -12   8        1.15       -3.31     18.60 o 
  -6 -12   8       40.37       11.26     20.97 o 
  -5 -12   8       26.41        5.17     20.76 o 
  -4 -12   8       21.03        4.99     13.49 o 
  -3 -12   8       11.49       -8.38     13.51 o 
  -2 -12   8        3.66      -13.79     13.79 o 
  -1 -12   8      170.02      116.74     28.72 o 
  -9 -11   8        9.24        3.20     17.98 o 
  -8 -11   8       12.98       19.73     16.84 o 
  -7 -11   8      151.91       92.98     26.24 o 
  -6 -11   8        1.63      -19.53     19.53 o 
  -5 -11   8       10.78      -12.63     12.63 o 
  -4 -11   8        2.80      -12.23     12.23 o 
  -3 -11   8        0.09      -12.62     12.62 o 
  -2 -11   8      107.62       58.22     17.14 o 
  -1 -11   8       17.91       -9.22     13.25 o 
   0 -11   8      144.51      116.01     30.68 o 
   1 -11   8      314.09      322.11     41.63 o 
   2 -11   8        0.06       -1.76     24.38 o 
 -10 -10   8      209.62      163.33     29.65 o 
  -9 -10   8      397.32      415.81     39.88 o 
  -8 -10   8       32.94       40.08     17.05 o 
  -7 -10   8      159.63      172.94     28.82 o 
  -6 -10   8      300.95      268.91     34.19 o 
  -5 -10   8       32.12       11.47     14.61 o 
  -4 -10   8        0.60      -11.88     11.88 o 
  -3 -10   8       50.43       -0.98     20.51 o 
  -2 -10   8        6.80      -11.24     11.24 o 
  -1 -10   8       12.53      -20.29     30.84 o 
   0 -10   8      107.73       86.31     17.69 o 
   1 -10   8        7.60        0.52     19.53 o 
   2 -10   8      166.78      150.73     30.58 o 
   3 -10   8       72.23       93.08     29.13 o 
 -11  -9   8      367.82      445.46     42.56 o 
 -10  -9   8      495.03      531.93     45.04 o 
  -9  -9   8       39.15       37.19     19.94 o 
  -8  -9   8      797.30      830.80     53.31 o 
  -7  -9   8      785.98      789.27     51.76 o 
  -6  -9   8      270.14      259.10     32.44 o 
  -5  -9   8      446.80      488.82     28.62 o 
  -4  -9   8        2.64      -12.86     12.86 o 
  -3  -9   8       42.37       30.87     13.63 o 
  -2  -9   8       63.68       55.02     15.11 o 
  -1  -9   8       12.46       -4.32     13.94 o 
   0  -9   8       85.25       47.08     15.10 o 
   1  -9   8      313.31      302.16     24.56 o 
   2  -9   8        1.70        1.76     20.04 o 
   3  -9   8      233.45      214.98     39.15 o 
   4  -9   8      154.59      123.04     36.47 o 
   5  -9   8       43.32       23.97     30.58 o 
 -12  -8   8      310.68      326.76     36.16 o 
 -11  -8   8       96.17       93.49     24.69 o 
 -10  -8   8      265.11      331.83     35.85 o 
  -9  -8   8      920.54      934.73     56.82 o 
  -8  -8   8       39.39       45.15     19.84 o 
  -7  -8   8      122.96      156.41     25.31 o 
  -6  -8   8       16.85        6.72     16.12 o 
  -5  -8   8        1.86      -12.75     12.75 o 
  -4  -8   8      558.84      609.49     34.92 o 
  -3  -8   8      165.49      136.87     17.39 o 
  -2  -8   8       35.36       27.80     13.75 o 
  -1  -8   8        0.81       -5.07     12.16 o 
   0  -8   8       35.63       25.46     18.85 o 
   1  -8   8       40.82       22.33     13.53 o 
   2  -8   8      192.51      190.15     19.78 o 
   3  -8   8        0.09       11.98     26.03 o 
   4  -8   8      350.18      319.84     42.46 o 
   5  -8   8       53.04       26.55     30.37 o 
   6  -8   8        0.79      -20.25     28.62 o 
 -12  -7   8       19.55       22.52     21.07 o 
 -11  -7   8      333.05      347.22     35.64 o 
 -10  -7   8      782.18      872.85     54.75 o 
  -9  -7   8       13.78       52.69     21.18 o 
  -8  -7   8     2974.65     3160.91    112.92 o 
  -7  -7   8     1781.20     1810.47     78.20 o 
  -6  -7   8      330.87      385.44     35.02 o 
  -5  -7   8     1910.12     1854.48     77.69 o 
  -4  -7   8      132.90      134.13     18.30 o 
  -3  -7   8      399.00      380.89     33.78 o 
  -2  -7   8      900.19      830.53     33.93 o 
  -1  -7   8      223.03      242.87     20.81 o 
   0  -7   8      732.97      699.97     31.89 o 
   1  -7   8       28.46        9.69     14.36 o 
   2  -7   8      270.77      275.60     21.77 o 
   3  -7   8      194.89      180.56     22.73 o 
   4  -7   8       17.03      -18.18     22.73 o 
   5  -7   8       52.78       35.85     27.27 o 
   6  -7   8       37.70        2.48     26.03 o 
   7  -7   8       91.03       60.95     31.82 o 
 -11  -6   8       68.21       80.06     21.49 o 
 -10  -6   8      178.92      211.16     29.75 o 
  -9  -6   8     2217.44     2296.54     89.88 o 
  -8  -6   8      365.61      360.75     34.61 o 
  -7  -6   8     1386.83     1348.48     64.15 o 
  -6  -6   8     2860.52     2866.18    100.52 o 
  -5  -6   8        0.02        5.58     16.22 o 
  -4  -6   8     3643.58     3556.88     76.85 o 
  -3  -6   8     3435.07     3140.07    104.65 o 
  -2  -6   8      165.01      159.17     17.36 o 
  -1  -6   8     2190.25     2225.32     57.62 o 
   0  -6   8       41.98       12.47     22.47 o 
   1  -6   8       64.72       14.67     20.87 o 
   2  -6   8        9.17       -0.26     19.06 o 
   3  -6   8       31.63       28.14     13.26 o 
   4  -6   8        0.84      -16.63     22.52 o 
   5  -6   8       32.70       13.64     24.48 o 
   6  -6   8       51.09       21.28     24.59 o 
   7  -6   8       54.76       27.58     27.27 o 
   8  -6   8       68.81       48.66     31.30 o 
 -12  -5   8      124.66      166.22     30.99 o 
 -11  -5   8      639.29      615.51     47.32 o 
 -10  -5   8      473.84      491.13     27.17 o 
  -9  -5   8        0.71       -2.58     12.91 o 
  -8  -5   8     3689.58     3942.44    126.04 o 
  -7  -5   8     5308.40     5288.65    102.79 o 
  -6  -5   8      478.13      450.73     34.61 o 
  -5  -5   8     2520.72     2408.63     85.95 o 
  -4  -5   8      327.81      331.00     28.72 o 
  -3  -5   8     1141.90     1078.36     35.43 o 
  -2  -5   8     4033.16     3670.36    205.53 o 
  -1  -5   8       46.03       52.74     17.10 o 
   0  -5   8     1414.05     1468.09     43.68 o 
   1  -5   8      246.26      200.20     18.08 o 
   2  -5   8      145.06      109.91     16.20 o 
   3  -5   8      391.83      400.97     24.41 o 
   4  -5   8       66.61       52.82     14.04 o 
   5  -5   8       99.99      105.06     28.10 o 
   6  -5   8        0.02      -21.80     21.80 o 
   7  -5   8        5.87      -22.73     22.73 o 
   8  -5   8       16.58      -23.55     24.07 o 
 -12  -4   8      789.57      835.04     55.99 o 
 -11  -4   8      648.81      592.26     45.35 o 
 -10  -4   8       97.40      128.00     17.87 o 
  -9  -4   8      679.38      662.93     30.27 o 
  -8  -4   8      145.37      168.81     19.53 o 
  -7  -4   8     6762.11     6851.28    188.33 o 
  -6  -4   8     3486.30     3593.05     75.00 o 
  -5  -4   8     1635.86     1732.79     44.22 o 
  -4  -4   8     1276.18     1151.68     31.51 o 
  -3  -4   8     2798.57     2707.29     90.08 o 
  -2  -4   8     1883.70     1968.45     50.36 o 
  -1  -4   8     7070.51     7125.46    128.04 o 
   0  -4   8      705.87      716.31     46.95 o 
   1  -4   8     1471.36     1549.73     47.73 o 
   2  -4   8     1132.32      914.21     33.57 o 
   3  -4   8      117.90      136.18     16.25 o 
   4  -4   8      364.40      335.75     22.48 o 
   5  -4   8      606.08      561.48     44.32 o 
   6  -4   8        1.08      -20.45     20.97 o 
   7  -4   8      304.29      257.44     35.12 o 
   8  -4   8       14.69      -24.38     24.38 o 
   9  -4   8       49.39       16.84     25.72 o 
 -12  -3   8       15.77       16.53     24.28 o 
 -11  -3   8      767.01      756.21     51.96 o 
 -10  -3   8     1317.09     1351.79     65.81 o 
  -9  -3   8      274.72      297.11     21.80 o 
  -8  -3   8     4089.91     4211.56     88.74 o 
  -7  -3   8      348.59      322.42     22.11 o 
  -6  -3   8     2437.85     2120.09     51.34 o 
  -5  -3   8     2139.77     2219.16     51.34 o 
  -4  -3   8      155.06      105.37     12.40 o 
  -3  -3   8     4222.79     4194.61     77.89 o 
  -2  -3   8     2782.02     2750.27     54.13 o 
  -1  -3   8      570.28      700.05     17.90 o 
   0  -3   8     5514.28     5113.88     97.00 o 
   1  -3   8     1243.25     1384.44     39.85 o 
   2  -3   8     1006.79     1155.91     36.95 o 
   3  -3   8     2061.07     1935.20     37.64 o 
   4  -3   8        0.60       -8.69      8.69 o 
   5  -3   8      370.86      319.69     16.94 o 
   6  -3   8      313.54      322.53     35.12 o 
   7  -3   8       19.66        3.00     21.90 o 
   8  -3   8        0.77      -21.69     21.69 o 
   9  -3   8       79.06       21.38     27.27 o 
 -12  -2   8      134.25       70.56     27.27 o 
 -11  -2   8      192.39      186.16     33.27 o 
 -10  -2   8      505.93      477.28     40.81 o 
  -9  -2   8        1.14       -6.92     18.29 o 
  -8  -2   8      308.77      270.36     20.35 o 
  -7  -2   8     2576.81     2646.13     61.78 o 
  -6  -2   8     3212.39     3252.86     69.84 o 
  -5  -2   8       64.20       44.94     13.02 o 
  -4  -2   8     3978.76     3570.32     70.77 o 
  -3  -2   8      248.97      198.56     13.43 o 
  -2  -2   8     1205.35      980.60     27.07 o 
  -1  -2   8    11865.21    13098.83    210.23 o 
   0  -2   8     1951.53     1789.70     44.79 o 
   1  -2   8     4505.87     4208.57     82.30 o 
   2  -2   8      790.64      763.04     28.20 o 
   3  -2   8       18.98       11.59      8.31 o 
   4  -2   8     2034.15     2123.06     41.24 o 
   5  -2   8     2296.95     2207.72     47.68 o 
   6  -2   8      164.73      149.71     14.00 o 
   7  -2   8     1188.85     1231.64     40.91 o 
   8  -2   8      153.90      151.86     19.32 o 
   9  -2   8        0.73      -13.12     13.12 o 
  10  -2   8        1.38      -16.53     16.53 o 
 -12  -1   8        0.16       18.49     23.55 o 
 -11  -1   8      749.94      669.95     50.00 o 
 -10  -1   8      255.76      262.40     33.58 o 
  -9  -1   8        6.99        4.34     21.49 o 
  -8  -1   8        5.87        0.10     20.97 o 
  -7  -1   8     1520.65     1454.58     41.94 o 
  -6  -1   8      766.94      696.71     27.27 o 
  -5  -1   8     8652.19     8788.10    151.66 o 
  -4  -1   8     2857.10     3365.15     68.08 o 
  -3  -1   8     1790.40     1562.95     56.92 o 
  -2  -1   8     7415.83     7094.06    121.70 o 
  -1  -1   8     2050.42     2104.38     45.15 o 
   0  -1   8    15057.35    16415.95    389.37 o 
   1  -1   8     4845.32     4964.79     92.49 o 
   2  -1   8     2616.54     2676.30     58.71 o 
   3  -1   8    11464.80    11784.15    155.48 o 
   4  -1   8      641.79      693.86     21.42 o 
   5  -1   8     1280.01     1328.70     31.74 o 
   6  -1   8     2027.76     2011.52     45.87 o 
   7  -1   8       76.99       80.05     11.95 o 
   8  -1   8      106.21       71.70     17.05 o 
   9  -1   8      385.32      462.72     38.74 o 
  10  -1   8       13.76      -18.29     18.29 o 
  11  -1   8      163.48      121.39     28.00 o 
 -12   0   8        8.05       -1.96     23.55 o 
 -11   0   8       62.30       29.96     23.45 o 
 -10   0   8       66.71       66.63     26.76 o 
  -9   0   8       24.86       -8.06     20.35 o 
  -8   0   8       32.57       40.08     23.14 o 
  -7   0   8      812.05      790.00     29.44 o 
  -6   0   8     1757.94     1796.11     45.97 o 
  -5   0   8      479.66      486.37     22.73 o 
  -4   0   8    10119.25    10354.97    173.97 o 
  -3   0   8     1331.17     1328.33     34.71 o 
  -2   0   8     2132.50     2283.62     48.97 o 
  -1   0   8    17111.96    16970.61    399.39 o 
   0   0   8      577.72      749.91     36.47 o 
   1   0   8     7303.87     7937.46    201.24 o 
   2   0   8    10035.51    10479.46    172.63 o 
   3   0   8      168.13      172.57     11.11 o 
   4   0   8     2734.32     2674.84     53.88 o 
   5   0   8     7034.84     7611.06    107.94 o 
   6   0   8      607.64      553.72     21.14 o 
   7   0   8     1799.76     1937.89     41.58 o 
   8   0   8       86.42       76.20     12.48 o 
   9   0   8        5.81      -16.94     16.94 o 
  10   0   8      392.70      420.88     38.12 o 
  11   0   8       19.94       -5.17     20.35 o 
 -11   1   8       50.56       48.24     25.41 o 
 -10   1   8        9.46      -19.73     19.73 o 
  -9   1   8        4.05      -17.98     17.98 o 
  -8   1   8      315.14      274.70     32.75 o 
  -7   1   8        2.78      -17.98     18.39 o 
  -6   1   8      359.35      350.73     19.01 o 
  -5   1   8     3217.13     3464.64     70.77 o 
  -4   1   8        3.20       -3.72     10.95 o 
  -3   1   8     7636.94     8056.68    138.23 o 
  -2   1   8      168.56      138.54     11.47 o 
  -1   1   8     2842.46     3392.53     66.12 o 
   0   1   8    18626.30    19646.39    458.58 o 
   1   1   8     8390.67     8955.46    222.32 o 
   2   1   8    11514.32    12472.48    302.18 o 
   3   1   8    12147.78    13300.70    321.49 o 
   4   1   8      179.34      183.17     11.66 o 
   5   1   8     1412.22     1404.75     30.89 o 
   6   1   8     1197.06     1073.15     29.03 o 
   7   1   8      347.77      279.09     19.39 o 
   8   1   8     1924.64     1902.18     41.18 o 
   9   1   8     1107.75     1228.33     76.91 o 
  10   1   8       80.79       59.92     23.04 o 
  11   1   8      327.76      365.81     38.64 o 
  12   1   8       16.41       20.76     21.38 o 
 -11   2   8       32.52       11.05     25.41 o 
 -10   2   8       63.63       48.04     25.00 o 
  -9   2   8      201.30      200.31     32.13 o 
  -8   2   8       50.88       17.46     21.59 o 
  -7   2   8      601.17      574.70     41.63 o 
  -6   2   8       86.11       61.26     21.59 o 
  -5   2   8     1156.84     1078.85     31.72 o 
  -4   2   8     3780.55     3997.81     78.10 o 
  -3   2   8     2229.16     2347.78     51.34 o 
  -2   2   8     1012.40      873.57     26.55 o 
  -1   2   8     1525.97     1671.83     39.77 o 
   0   2   8      972.34     1008.91     41.22 o 
   1   2   8     9315.68    10349.91    252.69 o 
   2   2   8    13446.76    14313.43    341.95 o 
   3   2   8      885.85      880.29     40.50 o 
   4   2   8     2290.37     2099.61     48.21 o 
   5   2   8     1006.91     1010.73     25.01 o 
   6   2   8      597.43      539.90     24.47 o 
   7   2   8     3253.56     3165.30    106.82 o 
   8   2   8      238.76      262.65     21.06 o 
   9   2   8      938.60      903.25     59.61 o 
  10   2   8      278.17      291.82     21.53 o 
  11   2   8        0.00       -5.48     20.56 o 
  12   2   8      393.40      388.54     41.01 o 
 -11   3   8       51.68       58.06     26.34 o 
 -10   3   8        0.76      -21.69     21.69 o 
  -9   3   8       67.77       50.00     24.90 o 
  -8   3   8      185.67      156.20     28.41 o 
  -7   3   8        9.70        2.17     20.15 o 
  -6   3   8      575.23      562.82     40.50 o 
  -5   3   8      281.64      237.82     27.89 o 
  -4   3   8       50.14       44.94     10.23 o 
  -3   3   8     2619.76     2657.08     56.61 o 
  -2   3   8      698.28      641.96     22.52 o 
  -1   3   8     1914.67     1828.65     42.67 o 
   0   3   8     3856.81     3819.09    104.96 o 
   1   3   8      388.98      406.21     25.52 o 
   2   3   8      660.26      586.17     31.41 o 
   3   3   8      769.48      473.67     28.72 o 
   4   3   8      529.34      638.65     34.71 o 
   5   3   8     4031.01     3813.27     76.88 o 
   6   3   8     2602.12     2529.92     67.10 o 
   7   3   8      192.90      201.20     18.77 o 
   8   3   8     2830.36     2884.15     86.16 o 
   9   3   8     1145.83     1140.69     40.24 o 
  10   3   8      385.41      384.44     25.20 o 
  11   3   8     1018.69      992.17     58.37 o 
  12   3   8       42.85       52.89     24.90 o 
  13   3   8      278.90      315.92     38.53 o 
 -10   4   8      109.51      112.09     25.41 o 
  -9   4   8      217.42      159.61     27.48 o 
  -8   4   8       15.47       -6.92     17.87 o 
  -7   4   8       50.48       29.44     20.87 o 
  -6   4   8      169.85      138.64     26.55 o 
  -5   4   8      131.30      138.23     24.79 o 
  -4   4   8      524.34      553.63     37.81 o 
  -3   4   8      256.15      283.99     15.50 o 
  -2   4   8      395.30      408.17     18.39 o 
  -1   4   8     1947.90     2021.32     46.49 o 
   0   4   8      433.28      479.14     26.65 o 
   1   4   8     1182.62      992.07     40.39 o 
   2   4   8      507.35      498.25     28.93 o 
   3   4   8      140.92      185.85     20.25 o 
   4   4   8     6126.32     6394.35    170.46 o 
   5   4   8     3041.92     3088.08     66.48 o 
   6   4   8     2023.94     1884.15     59.25 o 
   7   4   8     2677.01     2543.40    107.96 o 
   8   4   8      161.45      168.15     18.98 o 
   9   4   8     4196.51     4521.87     97.44 o 
  10   4   8     2355.38     2511.72     67.05 o 
  11   4   8      315.01      346.61     25.46 o 
  12   4   8      597.58      552.90     46.18 o 
  13   4   8       83.42       95.56     26.14 o 
 -10   5   8       26.39        8.47     19.32 o 
  -9   5   8      258.23      241.02     32.03 o 
  -8   5   8      423.99      447.94     39.98 o 
  -7   5   8      109.59       68.18     22.11 o 
  -6   5   8       95.92       77.48     21.90 o 
  -5   5   8      162.67      154.55     24.48 o 
  -4   5   8       69.04       67.87     20.56 o 
  -3   5   8      435.97      441.33     19.01 o 
  -2   5   8      225.93      234.41     14.77 o 
  -1   5   8      445.81      443.60     19.42 o 
   0   5   8       50.81       33.68     12.50 o 
   1   5   8      584.31      563.03     29.75 o 
   2   5   8      639.05      605.90     32.34 o 
   3   5   8     4701.44     4385.73    123.76 o 
   4   5   8      264.62      235.75     24.07 o 
   5   5   8     9838.67    10761.59    272.01 o 
   6   5   8     2421.72     2281.33     56.01 o 
   7   5   8      329.90      346.27     21.86 o 
   8   5   8     4496.99     4363.68     93.17 o 
   9   5   8      238.88      263.81     23.28 o 
  10   5   8     2557.12     2689.84     70.89 o 
  11   5   8     1663.40     1847.31     57.85 o 
  12   5   8       28.21       18.35     15.84 o 
  13   5   8      145.29      174.38     31.92 o 
  -9   6   8       93.84       65.60     23.24 o 
  -8   6   8       49.21       41.43     20.87 o 
  -7   6   8      341.99      297.32     33.99 o 
  -6   6   8       53.42       40.81     20.25 o 
  -5   6   8      105.23       97.83     22.73 o 
  -4   6   8      766.81      795.27     47.73 o 
  -3   6   8      461.03      451.77     35.02 o 
  -2   6   8      300.60      307.86     16.63 o 
  -1   6   8       20.99       17.46      9.50 o 
   0   6   8      100.64       86.78     14.77 o 
   1   6   8       44.21       30.37     13.64 o 
   2   6   8      614.25      637.82     33.68 o 
   3   6   8     1224.18     1404.06     55.89 o 
   4   6   8     9522.61     9761.06    248.87 o 
   5   6   8      263.80      267.46     27.79 o 
   6   6   8     3047.60     2591.38     91.22 o 
   7   6   8     2463.08     2400.27     60.47 o 
   8   6   8        6.32        6.45     13.50 o 
   9   6   8     2753.59     2849.75     72.14 o 
  10   6   8     1417.92     1443.71     49.42 o 
  11   6   8       11.32       30.46     16.20 o 
  12   6   8      559.25      583.43     33.49 o 
  13   6   8      183.79      174.18     31.10 o 
  -9   7   8      215.87      202.79     33.06 o 
  -8   7   8      477.64      425.94     42.05 o 
  -7   7   8       19.26       11.47     19.94 o 
  -6   7   8      450.54      407.96     37.91 o 
  -5   7   8      886.28      882.66     52.27 o 
  -4   7   8      164.26      164.57     26.86 o 
  -3   7   8       43.48       55.68     19.32 o 
  -2   7   8        0.49       -5.99     15.19 o 
  -1   7   8        8.30        1.55      8.88 o 
   0   7   8       26.19       32.13     10.74 o 
   1   7   8      234.65      186.88     20.35 o 
   2   7   8      919.59      771.30     38.74 o 
   3   7   8     2465.01     2523.81     83.99 o 
   4   7   8      131.50      183.58     24.07 o 
   5   7   8     4831.95     4669.11    136.57 o 
   7   7   8      621.97      559.93     39.46 o 
   8   7   8     1581.16     1550.24     66.01 o 
   9   7   8      461.69      424.25     26.84 o 
  10   7   8      224.95      256.98     23.74 o 
  11   7   8     1957.66     1937.25     63.59 o 
  12   7   8      209.06      225.83     24.17 o 
  13   7   8       34.30       39.21     17.88 o 
  -8   8   8       56.79       53.41     24.59 o 
  -7   8   8      591.98      588.13     47.93 o 
  -6   8   8      134.54       90.29     24.28 o 
  -5   8   8      484.22      512.82     41.12 o 
  -4   8   8      410.59      404.35     36.36 o 
  -3   8   8       11.42       43.08     19.11 o 
  -2   8   8      306.87      288.64     29.55 o 
  -1   8   8      624.08      612.51     39.98 o 
   0   8   8       46.32       23.76     11.05 o 
   1   8   8      341.52      345.57     25.93 o 
   2   8   8        0.14       -4.13     14.67 o 
   3   8   8       56.22       35.43     15.50 o 
   4   8   8      133.85       90.39     19.22 o 
   5   8   8        5.94      -14.98     14.98 o 
   6   8   8      430.22      376.87     33.27 o 
   7   8   8      421.42      369.95     34.30 o 
   8   8   8        0.04       -6.30     18.80 o 
   9   8   8       11.59        8.68     13.87 o 
  10   8   8      799.97      867.34     46.39 o 
  11   8   8      316.14      304.52     26.79 o 
  12   8   8     1378.49     1476.31     55.63 o 
  13   8   8       86.84       80.08     22.13 o 
  -7   9   8        8.87       12.29     22.00 o 
  -6   9   8      972.88     1003.22     61.16 o 
  -5   9   8      443.06      497.32     42.77 o 
  -4   9   8      173.46      168.70     26.65 o 
  -3   9   8      939.76      890.72     52.17 o 
  -2   9   8      388.56      375.63     33.89 o 
  -1   9   8      124.64      108.37     21.49 o 
   0   9   8      688.19      672.54     27.38 o 
   1   9   8      528.97      512.10     33.37 o 
   2   9   8      241.62      219.63     24.17 o 
   3   9   8       15.55       10.12     14.88 o 
   4   9   8        3.16      -13.22     13.22 o 
   5   9   8       90.76       62.50     19.94 o 
   6   9   8       48.83       38.74     19.84 o 
   7   9   8      651.07      607.04     43.18 o 
   8   9   8       70.87       52.07     22.31 o 
   9   9   8       92.18      110.33     28.31 o 
  10   9   8      283.84      310.33     25.88 o 
  11   9   8     1104.42     1162.73     47.97 o 
  12   9   8       65.01       68.10     22.05 o 
  13   9   8      703.68      779.29     61.26 o 
  -6  10   8       28.18       68.29     23.97 o 
  -5  10   8      943.01      925.23     58.27 o 
  -4  10   8      616.55      637.51     47.52 o 
  -3  10   8       17.18       40.19     19.63 o 
  -2  10   8      958.51      904.05     51.76 o 
  -1  10   8      542.09      553.94     39.36 o 
   0  10   8       21.53       29.03     17.46 o 
   1  10   8     1115.82     1116.76     36.98 o 
   2  10   8       68.19       40.60     19.01 o 
   3  10   8        5.58       14.46     15.50 o 
   4  10   8        3.79       -1.34     14.88 o 
   5  10   8       72.56       79.55     20.87 o 
   6  10   8        4.48       -7.33     16.74 o 
   7  10   8      240.20      226.35     30.58 o 
   8  10   8      309.52      262.20     33.68 o 
   9  10   8      463.86      402.49     42.67 o 
  10  10   8      749.04      800.33     58.78 o 
  11  10   8      732.75      751.52     40.32 o 
  12  10   8      925.55      921.55     45.48 o 
  13  10   8       41.94       47.84     22.80 o 
  -5  11   8      649.18      623.05     49.07 o 
  -4  11   8      120.57      122.42     26.03 o 
  -3  11   8      942.94      967.27     57.34 o 
  -2  11   8       42.43       38.43     19.42 o 
  -1  11   8      456.42      469.64     37.60 o 
   0  11   8      592.39      567.78     39.98 o 
   1  11   8        5.21      -11.78     15.50 o 
   2  11   8      550.16      534.21     37.60 o 
   3  11   8      259.86      368.29     32.75 o 
   4  11   8       47.09       67.67     20.45 o 
   5  11   8      142.98      161.99     27.17 o 
   6  11   8       48.71       49.59     20.45 o 
   7  11   8       18.64      -17.98     17.98 o 
   8  11   8      115.91       77.38     27.38 o 
   9  11   8      181.99      120.15     29.75 o 
  10  11   8      213.99      190.40     36.88 o 
  11  11   8      178.27      162.71     37.71 o 
  12  11   8        2.66       14.48     32.75 o 
  -4  12   8      515.91      523.36     45.04 o 
  -3  12   8        0.17        5.48     17.98 o 
  -2  12   8      515.32      534.31     42.25 o 
  -1  12   8      295.80      264.88     30.99 o 
   0  12   8      122.65      125.62     23.14 o 
   1  12   8      492.59      422.43     35.74 o 
   2  12   8      211.69      171.49     25.52 o 
   3  12   8      533.32      625.94     45.25 o 
   4  12   8      888.02     1032.36     59.20 o 
   5  12   8      121.98      124.90     26.14 o 
   6  12   8      214.74      205.58     33.27 o 
   7  12   8      176.85      133.47     31.82 o 
   8  12   8       30.97      -18.39     23.14 o 
   9  12   8       80.47       14.26     24.69 o 
  10  12   8        0.25      -20.97     20.97 o 
  11  12   8       21.15       -0.21     27.58 o 
  12  12   8       66.78       27.79     32.75 o 
  -3  13   8      466.56      478.11     43.18 o 
  -2  13   8        2.52      -16.94     16.94 o 
  -1  13   8      649.97      643.71     46.49 o 
   0  13   8      394.69      395.15     36.78 o 
   1  13   8        1.26        4.03     19.22 o 
   2  13   8      758.62      718.61     46.28 o 
   3  13   8      506.41      636.48     48.97 o 
   4  13   8      309.23      315.40     38.02 o 
   5  13   8      182.16      231.10     35.64 o 
   6  13   8        2.42      -19.01     19.01 o 
   7  13   8       23.75      -23.76     23.76 o 
   8  13   8       40.21      -23.14     23.14 o 
   9  13   8       10.98      -22.21     22.21 o 
  10  13   8        7.03      -20.04     20.04 o 
  11  13   8        0.43      -26.55     26.55 o 
   1  14   8      887.55      825.33     51.34 o 
   2  14   8      142.07      157.13     28.72 o 
   3  14   8     1117.79     1062.63     58.78 o 
   4  14   8      576.16      840.41     64.88 o 
   5  14   8       17.74      -24.69     24.69 o 
   6  14   8      148.43      126.45     31.61 o 
   7  14   8      115.71       86.37     27.69 o 
   8  14   8       45.00       -9.92     23.76 o 
   9  14   8      108.69      107.54     30.58 o 
  10  14   8        3.02      -22.52     22.52 o 
  11  14   8        0.18      -20.04     23.04 o 
   5  15   8      461.52      894.44     78.00 o 
   6  15   8      124.72      125.00     30.79 o 
   7  15   8      117.71      108.47     29.34 o 
   8  15   8      469.70      485.96     48.14 o 
   9  15   8        0.72      -24.79     25.21 o 
   6  16   8      444.88      490.92     45.77 o 
   7  16   8      184.80      177.17     33.06 o 
  -7 -12   9        2.19      -15.60     15.60 o 
  -6 -12   9       47.38       46.28     25.21 o 
  -5 -12   9      433.31      392.57     44.42 o 
  -4 -12   9       14.09       -0.45     14.62 o 
  -3 -12   9       84.07       91.54     18.55 o 
  -2 -12   9      199.25      223.45     24.59 o 
  -9 -11   9        3.40      -14.15     14.15 o 
  -7 -11   9        9.06       -1.96     19.42 o 
  -6 -11   9        5.35      -19.22     19.22 o 
  -5 -11   9       16.44      -13.65     13.65 o 
  -4 -11   9      406.08      440.31     29.91 o 
  -3 -11   9        3.58      -13.61     16.79 o 
  -2 -11   9      231.76      224.22     23.12 o 
  -1 -11   9      523.33      548.00     33.92 o 
   0 -11   9       41.62       61.47     24.38 o 
   1 -11   9      411.02      411.37     45.46 o 
 -10 -10   9        4.10      -15.29     15.29 o 
  -9 -10   9        5.18      -13.95     13.95 o 
  -8 -10   9        1.63      -12.40     12.40 o 
  -7 -10   9       14.19       -1.86     16.94 o 
  -6 -10   9       27.20       13.95     22.31 o 
  -5 -10   9       13.03      -11.89     11.89 o 
  -4 -10   9       75.73       49.54     15.36 o 
  -3 -10   9        0.16      -11.30     12.36 o 
  -2 -10   9      162.47      151.79     19.94 o 
  -1 -10   9       38.89       27.69     16.11 o 
   0 -10   9      365.12      421.65     33.68 o 
   1 -10   9      336.50      382.86     41.53 o 
   2 -10   9      123.38      152.90     32.03 o 
 -10  -9   9      287.68      323.25     37.40 o 
  -9  -9   9      464.31      446.39     41.43 o 
  -8  -9   9        2.63      -13.84     13.84 o 
  -7  -9   9      473.39      473.36     40.91 o 
  -6  -9   9      140.91      102.27     25.00 o 
  -5  -9   9        2.63      -11.39     11.39 o 
  -4  -9   9      117.29      119.87     21.85 o 
  -3  -9   9       17.35       -2.07     12.37 o 
  -2  -9   9       71.47       83.01     16.03 o 
  -1  -9   9        1.82      -10.50     10.50 o 
   0  -9   9       20.95      -11.70     12.61 o 
   1  -9   9      191.59      223.84     22.86 o 
   2  -9   9      906.92      793.61     56.82 o 
   3  -9   9       23.42        3.41     27.58 o 
   4  -9   9      420.37      400.32     49.17 o 
 -11  -8   9      251.47      263.85     33.89 o 
 -10  -8   9       79.25       97.42     24.69 o 
  -9  -8   9       95.44       98.35     24.48 o 
  -8  -8   9      326.68      330.38     34.71 o 
  -7  -8   9      143.90      140.71     25.00 o 
  -6  -8   9       29.82       19.42     16.53 o 
  -5  -8   9      179.62      145.56     25.83 o 
  -4  -8   9       49.32       54.36     14.46 o 
  -3  -8   9        0.55      -11.32     11.32 o 
  -2  -8   9       39.40       19.36     13.32 o 
  -1  -8   9        0.17      -10.68     11.13 o 
   0  -8   9      399.64      369.85     25.20 o 
   1  -8   9      107.99       71.76     15.81 o 
   2  -8   9      682.17      608.93     32.44 o 
   3  -8   9      505.38      530.49     49.38 o 
   4  -8   9       18.28       34.71     29.34 o 
   5  -8   9      437.27      479.76     50.21 o 
 -11  -7   9        3.17       43.70     19.01 o 
 -10  -7   9      631.98      663.13     47.83 o 
  -9  -7   9      797.87      854.98     53.20 o 
  -8  -7   9      304.19      309.72     32.96 o 
  -7  -7   9     1420.90     1389.80     67.98 o 
  -6  -7   9      131.76      140.40     23.24 o 
  -5  -7   9        3.94       -2.69     15.29 o 
  -4  -7   9      233.67      197.14     19.92 o 
  -3  -7   9       24.57        2.63     12.52 o 
  -2  -7   9      131.36       99.91     16.05 o 
  -1  -7   9        3.95      -11.59     12.50 o 
   0  -7   9       86.33      109.17     19.11 o 
   1  -7   9       37.04       39.59     13.53 o 
   2  -7   9      293.98      269.57     28.41 o 
   3  -7   9      126.97      125.12     18.75 o 
   4  -7   9      113.46      114.36     30.99 o 
   5  -7   9        5.00      -15.50     26.86 o 
   6  -7   9       28.43       43.29     29.44 o 
 -11  -6   9      554.58      685.76     47.93 o 
 -10  -6   9      105.03      111.78     23.35 o 
  -9  -6   9      392.00      495.16     40.81 o 
  -8  -6   9     1791.71     1870.49     80.06 o 
  -7  -6   9       34.17       66.63     20.76 o 
  -6  -6   9     2981.74     3037.36    107.75 o 
  -5  -6   9      750.36      774.91     47.01 o 
  -4  -6   9      880.24      832.46     48.66 o 
  -3  -6   9     1337.17     1310.48     42.82 o 
  -2  -6   9       27.52       32.59     13.68 o 
  -1  -6   9      155.93      159.28     21.54 o 
   0  -6   9      884.91      901.51     35.85 o 
   1  -6   9        0.02       -3.46     11.92 o 
   2  -6   9        5.13      -12.51     12.62 o 
   3  -6   9      211.94      179.90     19.41 o 
   4  -6   9        0.06      -20.76     20.76 o 
   5  -6   9       32.72       48.04     28.00 o 
   6  -6   9      229.53      224.80     35.85 o 
   7  -6   9       26.61       17.05     28.10 o 
 -10  -5   9      563.20      621.81     43.49 o 
  -9  -5   9     1641.44     1698.07     73.66 o 
  -8  -5   9      308.63      310.75     31.61 o 
  -7  -5   9     5046.97     5195.15    155.48 o 
  -6  -5   9     1334.66     1260.46     60.13 o 
  -5  -5   9       47.00       31.30     16.12 o 
  -4  -5   9      918.08      913.97     48.14 o 
  -3  -5   9      158.53      137.95     16.25 o 
  -2  -5   9      758.72      649.84     28.47 o 
  -1  -5   9      217.37      167.72     17.31 o 
   0  -5   9      237.97      215.76     18.89 o 
   1  -5   9        2.29        7.27     12.02 o 
   2  -5   9        7.50       -7.33     15.39 o 
   3  -5   9       76.50       45.73     13.63 o 
   4  -5   9      113.92       78.95     20.30 o 
   5  -5   9      190.07      197.21     32.85 o 
   6  -5   9       32.02       22.73     23.66 o 
   7  -5   9      240.46      202.79     36.16 o 
   8  -5   9       16.66      -25.00     25.00 o 
 -12  -4   9       38.66       88.12     28.00 o 
 -11  -4   9     1394.98     1416.97     70.66 o 
 -10  -4   9      186.22      210.13     21.18 o 
  -9  -4   9        8.95       18.60     12.50 o 
  -8  -4   9     1648.20     1661.30     48.35 o 
  -7  -4   9        4.50       36.78     12.71 o 
  -6  -4   9     3035.15     3174.34     69.11 o 
  -5  -4   9     1152.89     1144.14     53.72 o 
  -4  -4   9       62.20       48.55     16.01 o 
  -3  -4   9     2184.96     2508.83     87.40 o 
  -2  -4   9      624.33      578.49     26.12 o 
  -1  -4   9      441.63      388.72     22.06 o 
   0  -4   9     1942.48     1669.03    127.74 o 
   1  -4   9      365.58      402.19     31.25 o 
   2  -4   9       18.43       15.96     13.24 o 
   3  -4   9        6.63      -11.98     11.98 o 
   4  -4   9       12.43      -11.96     11.96 o 
   5  -4   9       93.43       73.24     14.52 o 
   6  -4   9        0.07      -19.84     19.84 o 
   7  -4   9       43.30       -2.07     23.66 o 
   8  -4   9      188.60      187.09     33.78 o 
   9  -4   9        0.66      -20.35     26.34 o 
 -12  -3   9      973.68     1072.54     64.36 o 
 -11  -3   9       51.32       77.17     27.07 o 
 -10  -3   9     1817.68     1734.44     75.93 o 
  -9  -3   9      889.71      944.65     35.85 o 
  -8  -3   9      227.26      225.11     19.73 o 
  -7  -3   9     6961.52     7351.19    135.85 o 
  -6  -3   9      772.21      739.38     42.56 o 
  -5  -3   9     1456.48     1323.69     37.40 o 
  -4  -3   9     1592.14     1451.27     38.22 o 
  -3  -3   9      130.25      182.13     13.74 o 
  -2  -3   9     3091.72     3127.55     61.47 o 
  -1  -3   9     3055.81     3105.50     77.48 o 
   0  -3   9       40.34       77.22     14.07 o 
   1  -3   9     2845.84     2474.52     68.85 o 
   2  -3   9      655.76      747.06     30.34 o 
   3  -3   9      219.45      235.87     19.38 o 
   4  -3   9      365.55      323.01     31.82 o 
   5  -3   9      373.08      340.40     22.80 o 
   6  -3   9       49.30       70.16     14.65 o 
   7  -3   9      103.56       43.29     26.34 o 
   8  -3   9       77.99       54.86     26.76 o 
   9  -3   9      190.73      149.49     33.99 o 
 -12  -2   9      223.65      238.95     35.95 o 
 -11  -2   9     1223.57     1245.69     68.39 o 
 -10  -2   9       82.50       86.26     26.34 o 
  -9  -2   9     1518.01     1526.27     68.39 o 
  -8  -2   9       91.91       82.03     15.50 o 
  -7  -2   9     2113.68     1931.45     51.55 o 
  -6  -2   9     4026.64     4247.61     86.16 o 
  -5  -2   9     4106.38     3933.14    101.76 o 
  -4  -2   9     1666.78     1822.66     44.84 o 
  -3  -2   9     5435.52     5558.28    100.93 o 
  -2  -2   9     1463.51     1331.43     33.89 o 
  -1  -2   9     3013.66     2689.52     54.96 o 
   0  -2   9     4910.32     5561.25    104.06 o 
   1  -2   9      659.91      514.88     23.99 o 
   2  -2   9     1777.86     1591.57     43.94 o 
   3  -2   9      655.57      633.61     20.10 o 
   4  -2   9       41.48       39.41     11.57 o 
   5  -2   9      436.17      493.71     19.99 o 
   6  -2   9        3.95      -10.40     10.40 o 
   7  -2   9       17.91        1.90     11.67 o 
   8  -2   9      126.06      129.65     17.77 o 
   9  -2   9       27.84       20.66     25.93 o 
 -12  -1   9       81.18       77.38     28.00 o 
 -11  -1   9      265.59      248.46     34.92 o 
 -10  -1   9     1414.25     1395.69     69.22 o 
  -9  -1   9      816.46      808.59     50.31 o 
  -8  -1   9       18.96        7.64     19.53 o 
  -7  -1   9     1065.69     1069.24     36.57 o 
  -6  -1   9      818.82      847.54     31.72 o 
  -5  -1   9     5161.99     5150.63     98.35 o 
  -4  -1   9     5038.09     5507.66    102.27 o 
  -3  -1   9      110.93       67.36     10.54 o 
  -2  -1   9     1347.38     1174.41     32.13 o 
  -1  -1   9     3334.41     2992.32     60.33 o 
   0  -1   9     1988.90     1571.42     59.61 o 
   1  -1   9     9564.36    10690.80    178.62 o 
   2  -1   9      669.56      619.01     25.93 o 
   3  -1   9     1769.89     1927.04     49.20 o 
   4  -1   9     1227.72     1034.73     38.79 o 
   5  -1   9       30.21       56.68     26.29 o 
   6  -1   9      363.06      387.80     19.36 o 
   7  -1   9       82.08       50.99     12.36 o 
   8  -1   9        3.23      -13.43     13.43 o 
   9  -1   9      583.00      530.90     39.88 o 
  10  -1   9        1.58      -16.53     16.53 o 
  11  -1   9       62.72       67.87     22.52 o 
 -11   0   9       22.58        3.31     22.52 o 
 -10   0   9        0.04        1.65     21.80 o 
  -9   0   9      253.06      258.79     35.23 o 
  -8   0   9      673.63      608.17     43.39 o 
  -7   0   9        3.49      -12.50     12.50 o 
  -6   0   9     5370.57     5228.93    101.14 o 
  -5   0   9     1886.69     1797.77     45.97 o 
  -4   0   9     1193.37     1185.77     35.12 o 
  -3   0   9     8936.14     8745.95    149.80 o 
  -2   0   9     1869.06     2159.65     48.35 o 
  -1   0   9     3960.11     4245.44    119.32 o 
   0   0   9    11054.52    11102.82    274.28 o 
   1   0   9      401.54      573.36     34.30 o 
   2   0   9     6837.05     7485.90    195.15 o 
   3   0   9     3594.28     4076.36     81.63 o 
   4   0   9       81.37       89.44     10.84 o 
   5   0   9     1718.51     1590.19     35.00 o 
   6   0   9        3.21      -11.21     11.21 o 
   7   0   9        2.66      -11.23     11.23 o 
   8   0   9      605.65      652.49     24.23 o 
   9   0   9       18.01      -15.60     15.60 o 
  10   0   9       43.66       17.56     20.15 o 
  11   0   9       26.84        9.50     22.21 o 
 -11   1   9       15.17        2.27     20.45 o 
 -10   1   9      267.07      256.93     35.02 o 
  -9   1   9      623.19      533.38     45.46 o 
  -8   1   9       84.45       53.62     24.48 o 
  -7   1   9      210.35      196.70     29.96 o 
  -6   1   9      340.29      270.56     19.42 o 
  -5   1   9     4337.34     4390.59     86.78 o 
  -4   1   9     8359.34     8611.44    149.90 o 
  -3   1   9      493.97      561.69     22.83 o 
  -2   1   9     4323.04     3728.70     73.25 o 
  -1   1   9      211.58      183.27     13.74 o 
   0   1   9     2284.03     2696.24     83.99 o 
   1   1   9    19269.77    20334.53    478.01 o 
   2   1   9      718.84      685.76     36.78 o 
   3   1   9      926.35      654.25     36.88 o 
   4   1   9     2454.77     2580.16     46.18 o 
   5   1   9       20.31       -0.57     22.16 o 
   6   1   9     1369.09     1440.34     33.63 o 
   7   1   9     1636.81     1576.84     44.42 o 
   8   1   9       21.10       -1.32      8.81 o 
   9   1   9      430.29      480.72     35.18 o 
  10   1   9      109.05      109.61     24.90 o 
  11   1   9        9.84       -4.96     19.94 o 
  12   1   9        0.64      -18.39     18.39 o 
 -11   2   9       47.96       18.49     26.14 o 
 -10   2   9        0.03      -19.63     19.63 o 
  -9   2   9      649.76      615.72     47.93 o 
  -8   2   9      555.37      445.05     39.98 o 
  -7   2   9      829.51      757.87     48.55 o 
  -6   2   9      393.86      406.72     35.33 o 
  -5   2   9      450.33      404.55     21.18 o 
  -4   2   9     1701.52     1728.86     44.01 o 
  -3   2   9    11091.37    12227.84    203.52 o 
  -2   2   9     5416.42     6146.21    110.75 o 
  -1   2   9     1188.80      927.81     28.72 o 
   0   2   9    17600.16    19779.66    463.34 o 
   1   2   9        9.66       24.28     15.29 o 
   2   2   9     4065.15     3900.60    112.71 o 
   3   2   9     1406.52     1057.15     46.70 o 
   4   2   9     2535.94     2389.10     80.27 o 
   5   2   9     3490.00     3334.44     70.30 o 
   6   2   9      641.05      616.27     41.48 o 
   7   2   9      586.90      559.61     22.99 o 
   8   2   9     1176.41     1095.58     49.07 o 
   9   2   9       80.43       68.42     15.87 o 
  10   2   9      279.67      277.46     24.95 o 
  11   2   9      146.44      133.89     29.44 o 
  12   2   9        2.83      -18.39     18.39 o 
 -11   3   9       12.73       15.50     23.45 o 
 -10   3   9       10.04      -22.73     22.73 o 
  -9   3   9      146.49      124.18     29.13 o 
  -8   3   9        0.36       -7.44     20.56 o 
  -7   3   9      707.71      653.01     46.70 o 
  -6   3   9       43.61       16.22     20.66 o 
  -5   3   9      340.48      297.63     31.41 o 
  -4   3   9     1427.30     1374.31     38.22 o 
  -3   3   9      365.84      401.45     20.25 o 
  -2   3   9     4641.59     4850.93     91.84 o 
  -1   3   9     2357.36     2194.47     50.00 o 
   0   3   9      408.31      311.06     24.28 o 
   1   3   9     7266.08     7322.68    187.40 o 
   2   3   9      284.42      253.21     23.04 o 
   3   3   9     4936.48     4795.14    133.89 o 
   4   3   9     4146.35     3913.62    115.91 o 
   5   3   9       10.83       19.57     11.77 o 
   6   3   9     1100.54      892.45     31.91 o 
   7   3   9     2013.72     2037.87     73.81 o 
   8   3   9      921.51      938.19     49.59 o 
   9   3   9     1485.95     1458.89     46.23 o 
  10   3   9       50.41       47.34     15.26 o 
  11   3   9      166.10      138.12     28.93 o 
  12   3   9      419.97      441.95     42.46 o 
 -10   4   9       20.34       -6.41     23.24 o 
  -9   4   9       21.13       -7.23     22.93 o 
  -8   4   9        2.83      -19.32     19.32 o 
  -7   4   9       56.30       80.58     25.41 o 
  -6   4   9       52.71       41.43     22.31 o 
  -5   4   9        4.70      -18.08     18.08 o 
  -4   4   9       42.09       28.93     20.97 o 
  -3   4   9     3388.60     3609.68     73.87 o 
  -2   4   9     1057.46     1234.43     34.81 o 
  -1   4   9     2050.36     2171.64     50.62 o 
   0   4   9        2.19       47.83     14.77 o 
   1   4   9     1892.87     2091.26     68.91 o 
   2   4   9     2651.03     2189.72     72.94 o 
   3   4   9     2173.00     2051.28     70.97 o 
   4   4   9     1468.02     1537.12     61.36 o 
   5   4   9     8017.21     8832.94    229.45 o 
   6   4   9      478.91      354.92     21.44 o 
   7   4   9     1099.51      951.60     34.78 o 
   8   4   9     1860.44     1736.09     50.56 o 
   9   4   9        6.73       23.03     16.12 o 
  10   4   9     1766.29     1918.56     85.80 o 
  11   4   9      547.48      549.86     31.37 o 
  12   4   9        8.29      -20.76     21.49 o 
 -10   5   9      226.55      243.29     34.30 o 
  -9   5   9        2.92      -11.98     16.84 o 
  -8   5   9       42.72        3.41     18.08 o 
  -7   5   9      165.92      115.09     24.69 o 
  -6   5   9        1.95      -16.43     16.43 o 
  -5   5   9       99.45       62.40     23.04 o 
  -4   5   9      139.28      121.80     26.24 o 
  -3   5   9      905.91      924.40     29.86 o 
  -2   5   9     2891.28     2881.67     62.29 o 
  -1   5   9      288.82      304.76     17.77 o 
   0   5   9     2847.66     2915.87     86.37 o 
   1   5   9      937.15      815.93     38.22 o 
   2   5   9      172.65      241.33     24.28 o 
   3   5   9     5306.89     5378.42    148.66 o 
   4   5   9     9206.87     9087.28    233.68 o 
   5   5   9      372.44      360.75     31.82 o 
   6   5   9     6419.11     6985.38    191.43 o 
   7   5   9     1438.76     1384.04     43.55 o 
   8   5   9     1509.99     1480.25     46.98 o 
   9   5   9     5090.94     5179.71    133.58 o 
  10   5   9      420.91      464.15     28.86 o 
  11   5   9      702.90      694.78     34.98 o 
  12   5   9      151.38      160.36     20.43 o 
  13   5   9       43.32       18.08     20.97 o 
  -9   6   9      107.50       84.20     24.79 o 
  -8   6   9        6.35      -14.77     14.77 o 
  -7   6   9        0.13      -15.60     15.70 o 
  -6   6   9        2.20      -14.57     14.57 o 
  -5   6   9       25.18       -8.16     19.63 o 
  -4   6   9       95.16       92.46     24.59 o 
  -3   6   9      597.79      685.14     44.84 o 
  -2   6   9       13.04        3.62     10.33 o 
  -1   6   9      933.53      896.51     29.86 o 
   0   6   9      416.88      354.97     24.07 o 
   1   6   9     1058.36      998.99     43.29 o 
   2   6   9     3499.03     3541.19    105.37 o 
   3   6   9     2929.55     3280.34    101.66 o 
   4   6   9     1921.43     1949.22     72.32 o 
   5   6   9     5383.31     4891.43    143.39 o 
   6   6   9        6.08       41.01     21.69 o 
   7   6   9     5583.81     5721.29    113.96 o 
   8   6   9     3211.55     3185.31     76.20 o 
   9   6   9       29.14       33.55     23.61 o 
  10   6   9     1622.25     1804.38     56.56 o 
  11   6   9      483.78      547.22     31.62 o 
  12   6   9       41.31       27.39     14.92 o 
  13   6   9      304.47      355.98     28.69 o 
  -8   7   9      120.27      132.54     26.76 o 
  -7   7   9      195.37      183.78     29.86 o 
  -6   7   9       11.00       -3.31     16.84 o 
  -5   7   9      438.22      407.03     37.60 o 
  -4   7   9      222.96      237.09     31.41 o 
  -3   7   9       12.15        8.16     18.49 o 
  -2   7   9       84.29      113.02     22.62 o 
  -1   7   9       10.31        6.51     10.12 o 
   0   7   9     2411.13     2289.20     55.27 o 
   1   7   9     1076.82     1077.61     45.97 o 
   2   7   9      659.53      620.26     35.85 o 
   3   7   9     2547.48     2497.99     85.13 o 
   4   7   9     4073.33     4367.35    130.48 o 
   5   7   9      310.36      384.51     33.06 o 
   6   7   9     8045.64     8131.58    221.39 o 
   7   7   9      772.54      756.32     48.35 o 
   8   7   9      168.91      130.92     18.67 o 
   9   7   9     1121.07     1239.60     44.77 o 
  10   7   9      469.62      532.89     30.98 o 
  11   7   9      672.69      735.57     37.22 o 
  12   7   9     1003.66      964.90     64.52 o 
  13   7   9       16.21        2.18     15.14 o 
  -8   8   9       68.47       53.72     22.73 o 
  -7   8   9       15.14        2.69     20.97 o 
  -6   8   9      453.32      448.98     41.32 o 
  -5   8   9        1.78        1.55     17.87 o 
  -4   8   9      110.38       95.66     24.90 o 
  -3   8   9      293.30      301.56     32.23 o 
  -2   8   9        7.55        5.37     17.36 o 
  -1   8   9      127.53      131.72     23.04 o 
   0   8   9      149.51      178.83     15.91 o 
   1   8   9        9.80        5.99     15.08 o 
   2   8   9     1137.30     1302.20     54.65 o 
   3   8   9      776.59      734.11     41.43 o 
   4   8   9     1050.98      853.63     46.18 o 
   5   8   9     4398.37     4101.64    127.28 o 
   6   8   9       66.16       78.20     21.59 o 
   7   8   9      944.20      969.65     53.41 o 
   8   8   9      693.10      616.54     44.84 o 
   9   8   9      868.99      792.74     36.45 o 
  10   8   9     1119.48     1110.41     47.68 o 
  11   8   9      380.27      364.79     29.41 o 
  12   8   9      273.97      337.35     30.81 o 
  13   8   9      478.51      545.91     37.97 o 
  -7   9   9      280.82      257.65     35.23 o 
  -6   9   9        6.79        8.16     19.32 o 
  -5   9   9      326.11      308.58     34.81 o 
  -4   9   9      145.29      152.07     25.83 o 
  -3   9   9        0.20       -7.85     15.60 o 
  -2   9   9       51.22       60.64     19.42 o 
  -1   9   9        5.37       -5.68     15.70 o 
   0   9   9        0.24       -9.09     10.23 o 
   1   9   9       32.20        4.03     15.70 o 
   2   9   9        0.76       -7.33     16.22 o 
   3   9   9        3.01       -4.03     14.46 o 
   4   9   9      311.07      320.98     29.34 o 
   5   9   9      396.33      419.53     33.78 o 
   6   9   9     1043.13      954.36     51.86 o 
   7   9   9       56.24       51.86     19.94 o 
   8   9   9       14.75      -12.50     18.80 o 
   9   9   9      803.68      771.92     52.69 o 
  10   9   9       33.94       48.40     19.37 o 
  11   9   9     1323.12     1299.78     51.67 o 
  12   9   9      679.22      767.01     42.69 o 
  13   9   9       85.72      101.05     23.95 o 
  -6  10   9      510.16      536.48     47.21 o 
  -5  10   9       31.97       45.35     21.69 o 
  -4  10   9      257.87      233.48     32.23 o 
  -3  10   9      367.61      427.80     39.36 o 
  -2  10   9       54.18       58.68     19.73 o 
  -1  10   9      103.94       90.39     20.45 o 
   0  10   9       17.59       40.81     17.67 o 
   1  10   9       54.84       14.67     12.50 o 
   2  10   9       42.54       20.04     16.84 o 
   3  10   9       62.17       55.06     18.91 o 
   4  10   9        0.20       21.49     16.53 o 
   5  10   9      744.25      836.90     48.66 o 
   6  10   9        4.83       10.64     17.67 o 
   7  10   9      101.95       52.89     21.38 o 
   8  10   9     1130.21     1093.00     62.50 o 
   9  10   9      434.02      399.80     42.15 o 
  10  10   9     1597.35     1589.60     81.92 o 
  11  10   9       58.43       39.36     29.24 o 
  12  10   9      547.08      569.61     37.71 o 
  13  10   9      790.11      794.75     45.02 o 
  -5  11   9      757.92      783.18     55.48 o 
  -4  11   9      113.65       93.18     24.90 o 
  -3  11   9      223.35      283.68     34.19 o 
  -2  11   9      197.77      222.84     29.75 o 
  -1  11   9        0.23       -1.76     15.08 o 
   0  11   9      160.25      195.77     25.83 o 
   1  11   9       53.41       42.25     17.67 o 
   2  11   9       14.49       -5.58     17.25 o 
   3  11   9      151.73      138.95     22.93 o 
   4  11   9      292.36      260.03     29.24 o 
   5  11   9       82.44       76.96     21.59 o 
   6  11   9       20.42       12.40     18.80 o 
   7  11   9      295.13      252.17     34.40 o 
   8  11   9      393.27      329.24     40.50 o 
   9  11   9     1501.08     1503.65     78.82 o 
  10  11   9        2.33       -0.83     25.93 o 
  11  11   9      504.05      542.68     55.48 o 
  12  11   9      543.94      622.53     59.20 o 
  -4  12   9      425.66      391.95     39.67 o 
  -3  12   9      213.13      194.63     30.79 o 
  -2  12   9       75.16       83.78     23.55 o 
  -1  12   9      429.77      444.74     38.43 o 
   0  12   9       50.55       62.09     19.22 o 
   1  12   9        3.52       -8.37     14.57 o 
   2  12   9      431.28      395.57     34.81 o 
   3  12   9        9.48        0.31     19.42 o 
   4  12   9       28.90       33.27     19.73 o 
   5  12   9        1.13       -7.75     17.05 o 
   6  12   9        3.08      -18.80     18.80 o 
   7  12   9      129.72      111.06     29.75 o 
   8  12   9      178.40      131.51     31.10 o 
   9  12   9      149.91      114.57     30.17 o 
  10  12   9       93.82       69.22     28.10 o 
  11  12   9       30.88        9.81     29.44 o 
  12  12   9       65.02       92.77     36.16 o 
  -3  13   9      261.85      289.37     35.02 o 
  -2  13   9      177.27      178.00     29.55 o 
  -1  13   9       11.79       -1.96     15.70 o 
   0  13   9      200.61      167.15     27.17 o 
   1  13   9      351.69      345.67     33.78 o 
   2  13   9        0.04       -1.96     17.67 o 
   4  13   9      106.70       98.04     26.45 o 
   5  13   9        0.03      -18.91     18.91 o 
   6  13   9       66.17       45.56     28.82 o 
   7  13   9      127.75       83.99     29.75 o 
   8  13   9        0.56      -20.56     20.56 o 
   9  13   9       25.25      -21.69     21.80 o 
  10  13   9        0.45      -18.29     18.29 o 
  11  13   9      128.24      162.81     39.36 o 
  -1  14   9      475.38      487.61     42.67 o 
   0  14   9       40.67       24.90     21.38 o 
   1  14   9      375.74      350.42     34.81 o 
   2  14   9      608.53      514.27     41.74 o 
   3  14   9       14.61       -8.16     19.42 o 
   4  14   9      364.31      410.86     47.11 o 
   5  14   9       93.85      111.06     32.85 o 
   6  14   9       19.78       10.74     24.48 o 
   7  14   9      113.68      152.17     35.54 o 
   8  14   9       23.32       -5.79     26.55 o 
   9  14   9       16.07      -13.43     26.96 o 
  10  14   9       12.12      -14.15     24.07 o 
   3  15   9      520.01      529.04     44.53 o 
   5  15   9       80.89      159.82     41.53 o 
   6  15   9      216.45      338.75     50.31 o 
   7  15   9       12.18       11.36     31.61 o 
   8  15   9       51.18       33.58     31.30 o 
   9  15   9        2.44      -27.17     27.17 o 
   6  16   9       15.07       45.66     37.50 o 
  -7 -11  10        9.42        8.47     20.04 o 
  -6 -11  10      120.10      141.84     30.68 o 
  -5 -11  10      204.26      190.65     22.70 o 
  -4 -11  10      266.19      255.44     24.89 o 
  -3 -11  10      411.98      437.87     30.46 o 
  -2 -11  10       14.79        0.09     13.85 o 
  -1 -11  10      360.16      408.28     30.56 o 
  -9 -10  10        0.08      -14.88     17.77 o 
  -8 -10  10        0.01      -12.91     12.91 o 
  -7 -10  10       27.42        1.34     15.91 o 
  -6 -10  10        9.11      -15.50     19.53 o 
  -5 -10  10      323.36      308.53     26.12 o 
  -4 -10  10     1397.86     1346.17     49.71 o 
  -3 -10  10        0.05       -2.79     13.51 o 
  -2 -10  10      244.62      253.18     24.03 o 
  -1 -10  10       46.57       42.69     20.66 o 
   0 -10  10       42.09       31.32     16.65 o 
   1 -10  10      949.03     1004.15     66.74 o 
   2 -10  10       90.16      100.21     30.68 o 
 -10  -9  10        4.88      -14.15     15.39 o 
  -9  -9  10       96.07       47.42     21.28 o 
  -8  -9  10       10.33      -13.12     13.12 o 
  -7  -9  10       12.62      -12.81     12.81 o 
  -6  -9  10        0.27      -16.01     16.01 o 
  -5  -9  10       97.56      101.69     16.80 o 
  -4  -9  10       23.83        2.23     16.32 o 
  -3  -9  10      460.11      480.61     46.90 o 
  -2  -9  10       27.48       15.75     13.49 o 
  -1  -9  10       26.02       38.13     14.31 o 
   0  -9  10      436.64      433.51     29.02 o 
   1  -9  10       40.02       41.68     25.10 o 
   2  -9  10     1284.90     1283.60     74.49 o 
   3  -9  10      317.02      316.43     44.22 o 
 -10  -8  10      144.58      157.34     27.48 o 
  -9  -8  10       42.25       -2.27     18.60 o 
  -8  -8  10        5.22      -12.71     14.88 o 
  -7  -8  10       55.54       37.40     18.18 o 
  -6  -8  10       64.03       43.49     18.39 o 
  -5  -8  10       38.71        4.55     18.08 o 
  -4  -8  10      479.11      458.59     30.99 o 
  -3  -8  10       22.72        0.47     13.14 o 
  -2  -8  10      233.54      188.61     20.23 o 
  -1  -8  10       54.04       46.01     14.28 o 
   0  -8  10       32.73       32.93     14.43 o 
   1  -8  10     1204.76     1183.63     46.06 o 
   2  -8  10      125.28      117.61     19.46 o 
   3  -8  10      768.77      789.79     60.44 o 
   4  -8  10      404.93      427.39     48.55 o 
   5  -8  10        7.07        0.00     28.51 o 
 -11  -7  10      171.86      185.95     28.72 o 
 -10  -7  10        3.20        7.54     17.15 o 
  -9  -7  10      242.13      268.70     32.23 o 
  -8  -7  10       45.14       25.21     19.32 o 
  -7  -7  10        4.92      -15.50     15.60 o 
  -6  -7  10        6.58      -13.74     13.74 o 
  -5  -7  10      410.16      394.33     35.64 o 
  -4  -7  10      589.54      551.97     42.36 o 
  -3  -7  10       56.49       31.12     15.44 o 
  -2  -7  10       60.37       27.86     15.96 o 
  -1  -7  10      147.19      126.22     17.13 o 
   0  -7  10     1488.11     1349.85     46.78 o 
   1  -7  10      330.80      322.12     24.17 o 
   2  -7  10     1924.13     1836.90     81.05 o 
   3  -7  10      448.56      428.98     29.10 o 
   4  -7  10      156.10      162.61     35.54 o 
   5  -7  10      599.47      639.58     55.17 o 
   6  -7  10       65.13       70.35     31.92 o 
 -11  -6  10       90.56       94.11     23.24 o 
 -10  -6  10      302.31      326.56     33.58 o 
  -9  -6  10      321.05      339.88     35.54 o 
  -8  -6  10      616.90      612.51     44.01 o 
  -7  -6  10      187.60      197.32     26.65 o 
  -6  -6  10      361.92      397.32     35.23 o 
  -5  -6  10      407.47      388.23     35.23 o 
  -4  -6  10        3.88      -13.43     15.08 o 
  -3  -6  10       90.17       89.70     16.36 o 
  -2  -6  10      698.47      741.77     32.32 o 
  -1  -6  10      108.85      104.60     16.58 o 
   0  -6  10      255.16      243.38     21.37 o 
   1  -6  10       43.42       18.73     12.48 o 
   2  -6  10       30.23       12.51     13.55 o 
   3  -6  10      514.83      521.16     36.67 o 
   4  -6  10      611.42      592.47     49.38 o 
   5  -6  10        3.05      -17.67     23.55 o 
   6  -6  10      302.89      315.71     41.74 o 
   7  -6  10      287.45      332.34     43.70 o 
 -10  -5  10       57.05       88.53     22.83 o 
  -9  -5  10     1695.58     1676.79     75.31 o 
  -8  -5  10      775.35      783.80     48.55 o 
  -7  -5  10      411.24      366.74     33.06 o 
  -6  -5  10     1731.93     1859.34     77.48 o 
  -5  -5  10     1240.39     1205.81     59.30 o 
  -4  -5  10      266.67      267.46     28.00 o 
  -3  -5  10     1222.10     1108.49     55.79 o 
  -2  -5  10       12.93       14.29     14.05 o 
  -1  -5  10       12.16       -0.25     12.03 o 
   0  -5  10        1.62       -7.97     21.49 o 
   1  -5  10       38.38       28.28     13.92 o 
   2  -5  10       56.69       50.82     14.51 o 
   3  -5  10      133.54      154.99     18.35 o 
   4  -5  10       91.45      105.16     16.80 o 
   5  -5  10       91.20       64.46     29.13 o 
   6  -5  10       93.24      104.96     31.10 o 
   7  -5  10      223.17      257.03     37.91 o 
   8  -5  10      443.65      489.89     49.90 o 
 -12  -4  10      354.10      327.80     40.81 o 
 -11  -4  10      115.09      182.13     31.30 o 
 -10  -4  10     1380.13     1476.17     48.55 o 
  -9  -4  10      117.60      116.43     17.36 o 
  -8  -4  10     1342.64     1436.08     65.81 o 
  -7  -4  10      614.67      636.38     42.67 o 
  -6  -4  10      456.98      465.09     35.43 o 
  -5  -4  10     2050.36     1983.93     77.27 o 
  -4  -4  10      245.69      220.67     24.79 o 
  -3  -4  10       36.07       37.50     16.53 o 
  -2  -4  10      870.79      830.49     46.28 o 
  -1  -4  10      100.24       87.38     14.68 o 
   0  -4  10        0.74        0.91     11.80 o 
   1  -4  10        2.34       -1.86     11.76 o 
   2  -4  10       81.31       88.00     24.38 o 
   3  -4  10      121.09       91.54     16.45 o 
   4  -4  10      314.53      363.36     24.68 o 
   5  -4  10        1.75        5.23     12.19 o 
   6  -4  10      310.86      371.60     41.74 o 
   7  -4  10      141.87      134.20     33.16 o 
   8  -4  10      139.24      105.06     33.06 o 
 -12  -3  10      685.67      754.46     55.58 o 
 -11  -3  10      946.19      963.76     60.33 o 
 -10  -3  10      169.92      215.50     31.72 o 
  -9  -3  10     1009.54     1068.93     39.36 o 
  -8  -3  10      638.72      689.37     30.58 o 
  -7  -3  10      161.73      191.64     18.18 o 
  -6  -3  10     3051.21     2941.08     72.94 o 
  -5  -3  10      482.03      491.54     23.04 o 
  -4  -3  10      956.64      952.09     30.58 o 
  -3  -3  10     1090.32      893.41     46.28 o 
  -2  -3  10       11.26        6.82     16.63 o 
  -1  -3  10      401.58      335.96     29.34 o 
   0  -3  10        0.21       -8.63     17.92 o 
   1  -3  10      296.23      295.27     21.06 o 
   2  -3  10      230.71      193.03     18.55 o 
   3  -3  10       34.93       39.25     13.54 o 
   4  -3  10       10.04       -6.42     12.71 o 
   5  -3  10      250.90      209.19     19.98 o 
   6  -3  10        8.63       11.19     13.89 o 
   7  -3  10      625.18      713.65     52.07 o 
   8  -3  10       88.77      108.47     32.65 o 
   9  -3  10       11.64       -4.44     25.93 o 
 -11  -2  10      911.68      981.43     60.95 o 
 -10  -2  10     1300.16     1298.48     66.94 o 
  -9  -2  10        2.52       26.45     21.80 o 
  -8  -2  10      622.93      635.45     29.24 o 
  -7  -2  10     1272.91     1279.06     40.91 o 
  -6  -2  10     1426.70     1421.21     42.05 o 
  -5  -2  10     5005.59     4672.31    136.57 o 
  -4  -2  10     1248.63     1173.48     34.92 o 
  -3  -2  10     1045.77     1045.37     31.92 o 
  -2  -2  10     4024.45     4125.92     78.93 o 
  -1  -2  10      100.10       68.18     10.33 o 
   0  -2  10      455.36      451.97     32.65 o 
   1  -2  10     1507.57     1497.02    122.11 o 
   2  -2  10      304.12      202.11     17.86 o 
   3  -2  10       32.27       -4.26     11.73 o 
   4  -2  10       79.63       79.49     16.24 o 
   5  -2  10      136.39      110.28     18.04 o 
   6  -2  10     1344.55     1209.32     41.86 o 
   7  -2  10      119.04      146.10     20.51 o 
   8  -2  10      357.04      346.91     40.70 o 
   9  -2  10      211.13      249.90     38.02 o 
 -11  -1  10      213.26      208.37     34.30 o 
 -10  -1  10      399.78      472.63     42.46 o 
  -9  -1  10     3018.62     2967.63    105.37 o 
  -8  -1  10       17.26       48.04     21.80 o 
  -7  -1  10       80.90       73.76     14.77 o 
  -6  -1  10     2024.56     2018.53     52.17 o 
  -5  -1  10     1128.25     1106.53     35.43 o 
  -4  -1  10     1765.60     1687.74     44.22 o 
  -3  -1  10     2486.78     2065.23     91.84 o 
  -2  -1  10        0.95       -6.61      9.19 o 
  -1  -1  10     2088.20     2266.99     50.72 o 
   0  -1  10      932.66      722.23     39.67 o 
   1  -1  10     1745.22     1686.09     65.50 o 
   2  -1  10     1759.68     1981.71     51.42 o 
   3  -1  10      186.25      146.88     16.68 o 
   4  -1  10      526.04      481.58     22.47 o 
   5  -1  10      126.32      173.50     13.86 o 
   6  -1  10        4.86       -9.72      9.72 o 
   7  -1  10       89.13       69.97     11.82 o 
   8  -1  10       51.41       54.24     15.91 o 
   9  -1  10       53.80       40.70     21.59 o 
 -11   0  10       84.08       93.18     28.10 o 
 -10   0  10      577.65      607.66     49.07 o 
  -9   0  10       30.94       35.74     25.83 o 
  -8   0  10      944.67      950.12     54.03 o 
  -7   0  10      490.85      497.01     25.41 o 
  -6   0  10      104.14       94.53     16.32 o 
  -5   0  10     9466.45     9718.70    169.22 o 
  -4   0  10     2310.76     2261.00     53.93 o 
  -3   0  10     2828.62     2899.65     62.71 o 
  -2   0  10     2798.31     2384.97     53.51 o 
  -1   0  10     1785.72     2258.11     76.65 o 
   0   0  10     3057.26     3404.72    104.44 o 
   1   0  10     2176.92     2037.44     73.45 o 
   2   0  10      132.55      157.23     22.83 o 
   3   0  10     2283.17     2266.59     55.22 o 
   4   0  10       15.46       -0.72     12.01 o 
   5   0  10      808.26      872.78     25.72 o 
   6   0  10        9.35      -10.17     10.17 o 
   7   0  10      429.21      417.02     19.55 o 
   8   0  10       18.65        5.83     10.66 o 
   9   0  10       19.95      -20.04     20.04 o 
  10   0  10       18.89        2.58     20.35 o 
  11   0  10        0.37      -16.01     16.01 o 
 -11   1  10      152.80      131.82     30.99 o 
 -10   1  10       66.67       37.19     24.79 o 
  -9   1  10     1640.61     1569.46     75.72 o 
  -8   1  10     1441.59     1413.25     68.39 o 
  -7   1  10      511.34      474.91     40.50 o 
  -6   1  10     2053.40     2027.83     52.07 o 
  -5   1  10       47.74       45.56     14.67 o 
  -4   1  10     4869.01     4863.74     94.84 o 
  -3   1  10     5056.01     5210.96     98.97 o 
  -2   1  10     1179.64     1412.53     38.43 o 
  -1   1  10    11260.10    11353.55    189.78 o 
   0   1  10     1189.11     1332.78     54.13 o 
   1   1  10     2211.22     2280.63     77.79 o 
   2   1  10     4017.79     3910.72    116.32 o 
   3   1  10      296.80      243.08     26.14 o 
   4   1  10     1927.85     1855.31     70.97 o 
   5   1  10      659.28      635.46     42.87 o 
   6   1  10      140.35      134.63     13.39 o 
   7   1  10      198.34      218.19     15.77 o 
   8   1  10       13.68      -16.34     19.58 o 
   9   1  10       60.03       45.26     14.57 o 
  10   1  10        2.88      -19.63     19.63 o 
  11   1  10        0.57      -20.35     20.35 o 
 -11   2  10        0.17      -10.95     23.66 o 
 -10   2  10      152.79      152.07     32.13 o 
  -9   2  10      111.10       78.00     28.10 o 
  -8   2  10     1971.87     1857.89     80.89 o 
  -7   2  10      806.95      724.81     48.66 o 
  -6   2  10      192.58      146.39     28.20 o 
  -5   2  10     5416.64     5740.31    109.82 o 
  -4   2  10      795.36      768.61     29.34 o 
  -3   2  10     9214.65     9441.63    163.85 o 
  -2   2  10     8321.17     9130.46    157.65 o 
  -1   2  10      442.35      582.04     24.17 o 
   0   2  10     2735.95     2541.79     82.03 o 
   1   2  10     1045.46      960.56     44.53 o 
   2   2  10       21.11       -6.92     15.08 o 
   3   2  10     6277.05     6840.13    183.27 o 
   4   2  10      581.57      508.69     35.23 o 
   5   2  10      177.32      154.45     22.93 o 
   6   2  10      470.89      441.54     22.87 o 
   7   2  10       89.77       80.66     11.05 o 
   8   2  10      140.81      163.63     17.53 o 
   9   2  10      264.72      231.86     20.22 o 
  10   2  10       38.00       14.42     13.43 o 
  11   2  10       28.08       -9.09     22.31 o 
  12   2  10        1.42      -17.87     19.32 o 
 -10   3  10        0.62      -22.31     22.31 o 
  -9   3  10      587.92      530.59     47.21 o 
  -8   3  10      218.51      210.85     32.96 o 
  -7   3  10     1113.75     1072.85     59.92 o 
  -6   3  10      753.20      736.38     47.52 o 
  -5   3  10       67.76       26.45     24.79 o 
  -4   3  10     3630.45     3842.64     79.75 o 
  -3   3  10     4091.46     4367.86     87.50 o 
  -2   3  10      278.95      234.30     17.46 o 
  -1   3  10     4528.16     4755.47     91.84 o 
   0   3  10      535.14      374.49     27.58 o 
   1   3  10     2165.47     2033.41     70.56 o 
   2   3  10     9736.31     9732.85    245.67 o 
   3   3  10      216.65      190.71     24.38 o 
   4   3  10     6920.40     7240.75    193.39 o 
   5   3  10     1323.95     1154.57     54.24 o 
   6   3  10      211.73      221.99     18.37 o 
   7   3  10     1392.92     1323.01     41.60 o 
   8   3  10      592.58      643.03     30.01 o 
   9   3  10      247.40      235.66     20.41 o 
  10   3  10      455.88      457.96     31.97 o 
  11   3  10        5.27      -16.84     16.84 o 
  12   3  10        0.75      -18.08     18.08 o 
 -10   4  10        6.44      -10.02     22.93 o 
  -9   4  10       30.39       -7.95     24.17 o 
  -8   4  10      469.79      436.89     42.77 o 
  -7   4  10      138.61      133.47     28.62 o 
  -6   4  10      141.72      151.45     28.00 o 
  -5   4  10      198.48      225.62     30.99 o 
  -4   4  10      960.82     1007.56     55.58 o 
  -3   4  10     2931.83     2998.31     66.01 o 
  -2   4  10     5685.51     5776.67    108.58 o 
  -1   4  10      250.86      193.70     15.81 o 
   0   4  10      198.81      188.85     21.59 o 
   1   4  10     1299.32     1175.33     49.48 o 
   2   4  10      193.49      237.20     24.90 o 
   3   4  10     7818.77     7666.90    201.24 o 
   4   4  10      309.33      289.99     28.41 o 
   5   4  10     1011.60      810.35     45.25 o 
   6   4  10     2485.75     2529.29     89.98 o 
   7   4  10      191.95      132.80     17.05 o 
   8   4  10     2690.13     2661.21    101.66 o 
   9   4  10     2073.49     2077.58     85.85 o 
  10   4  10        0.91      -12.27     12.27 o 
  11   4  10       65.59       62.10     15.78 o 
  12   4  10        6.96      -18.18     18.18 o 
  -9   5  10       11.08      -15.50     20.66 o 
  -8   5  10        4.01      -20.66     22.21 o 
  -7   5  10      269.09      248.66     34.30 o 
  -6   5  10       41.60       22.11     22.21 o 
  -5   5  10      276.17      221.18     32.23 o 
  -4   5  10       33.36        7.33     22.00 o 
  -3   5  10        2.83        3.41     12.29 o 
  -2   5  10     1061.60     1265.63     37.50 o 
  -1   5  10     4188.74     4136.35     84.40 o 
   0   5  10       26.00       35.12     16.43 o 
   1   5  10     3054.09     3065.46     93.91 o 
   2   5  10    11792.45    12988.29    318.09 o 
   3   5  10      107.99       82.13     20.66 o 
   4   5  10     5316.43     5440.61    154.34 o 
   5   5  10     2646.47     2499.12     89.05 o 
   6   5  10     1028.24      975.12     53.10 o 
   7   5  10     4250.06     4353.57     93.10 o 
   8   5  10     1392.53     1365.90     61.11 o 
   9   5  10      506.83      541.10     29.96 o 
  10   5  10      865.21      877.06     37.94 o 
  11   5  10       10.59        1.84     13.68 o 
  12   5  10       70.20       55.39     32.28 o 
  -9   6  10        3.01      -16.84     16.84 o 
  -8   6  10        1.89      -16.12     16.43 o 
  -7   6  10       11.83      -15.60     15.60 o 
  -6   6  10       10.42       -2.79     18.08 o 
  -5   6  10      882.49      877.08     54.86 o 
  -4   6  10        0.08      -19.63     19.63 o 
  -3   6  10     1023.36     1135.97     59.92 o 
  -2   6  10      704.26      793.72     29.44 o 
  -1   6  10      707.45      833.80     30.99 o 
   0   6  10     3736.26     3885.83    111.26 o 
   1   6  10     1362.10     1320.28     53.00 o 
   2   6  10      227.67      185.95     23.35 o 
   3   6  10     9660.42    10430.29    264.68 o 
   4   6  10     1788.93     1805.20     70.97 o 
   5   6  10     7500.62     7898.72    212.61 o 
   6   6  10     8051.36     7824.34    213.85 o 
   7   6  10      107.79      116.84     25.62 o 
   8   6  10      877.96      881.84     36.72 o 
   9   6  10     1136.94     1152.47     43.24 o 
  10   6  10      295.90      308.41     35.49 o 
  11   6  10      229.28      193.12     22.05 o 
  12   6  10       13.58       -6.85     23.35 o 
  13   6  10       21.37       -2.91     16.44 o 
  -8   7  10        0.52      -15.29     15.29 o 
  -7   7  10       10.18      -10.12     17.25 o 
  -6   7  10       26.88       13.95     18.80 o 
  -5   7  10        0.80      -15.70     16.63 o 
  -4   7  10       31.34        4.86     21.07 o 
  -3   7  10      156.46      138.64     28.72 o 
  -2   7  10      156.02      125.52     26.03 o 
  -1   7  10     3728.38     4076.12     84.61 o 
   0   7  10     1396.28     1452.41     42.05 o 
   1   7  10     1525.70     1644.66     61.78 o 
   2   7  10     2917.90     2825.47     91.74 o 
   3   7  10      117.30      160.75     23.66 o 
   4   7  10     7334.97     6984.96    190.71 o 
   5   7  10     4188.62     4291.10    132.13 o 
   6   7  10     1065.95     1110.56     57.13 o 
   7   7  10     2124.61     2336.93     90.70 o 
   8   7  10      475.84      497.12     41.01 o 
   9   7  10      335.99      281.32     23.37 o 
  10   7  10      428.38      462.77     29.33 o 
  11   7  10       80.78       70.48     17.84 o 
  12   7  10      243.48      269.95     26.26 o 
  13   7  10      183.64      182.71     24.00 o 
  -7   8  10       26.09      -18.49     18.49 o 
  -6   8  10       24.73       41.32     21.49 o 
  -5   8  10        0.34      -13.95     18.39 o 
  -4   8  10       47.34        4.65     18.60 o 
  -3   8  10       36.04       46.90     22.42 o 
  -2   8  10     1085.72     1096.10     58.78 o 
  -1   8  10       49.43       40.91     20.76 o 
   0   8  10     2160.71     2168.43     54.44 o 
   1   8  10     1871.37     1997.67     70.97 o 
   2   8  10      709.21      820.68     43.49 o 
   3   8  10     4343.04     4247.20    127.79 o 
   4   8  10      599.78      575.43     39.36 o 
   5   8  10     2385.66     2415.24     89.98 o 
   6   8  10     1458.57     1471.00     67.77 o 
   7   8  10      470.67      493.92     39.98 o 
   8   8  10      532.37      556.31     44.42 o 
   9   8  10      598.86      666.75     49.38 o 
  10   8  10       52.75       52.91     17.88 o 
  11   8  10     1237.06     1279.20     50.17 o 
  12   8  10      674.41      771.63     40.54 o 
  13   8  10      141.63      183.89     24.53 o 
  -7   9  10      146.83      147.83     29.86 o 
  -6   9  10       61.66       46.59     22.62 o 
  -5   9  10        1.11      -16.12     16.12 o 
  -4   9  10        0.86      -16.74     18.39 o 
  -3   9  10        2.37       -9.61     16.53 o 
  -2   9  10       30.10       11.26     17.77 o 
  -1   9  10      656.32      684.31     45.66 o 
   0   9  10       85.76       76.34     13.64 o 
   1   9  10     1633.39     1563.46     61.78 o 
   2   9  10     1158.27     1063.25     50.41 o 
   3   9  10      141.72      107.44     20.87 o 
   4   9  10     2664.97     2749.65     97.11 o 
   5   9  10      232.30      224.28     28.10 o 
   6   9  10       45.27       33.99     19.42 o 
   7   9  10      182.47      196.08     28.41 o 
   8   9  10      231.61      242.05     32.85 o 
   9   9  10      889.54      909.52     59.30 o 
  10   9  10     1159.26     1284.32     74.59 o 
  11   9  10        1.86       11.44     19.74 o 
  12   9  10     1395.33     1467.96     58.22 o 
  -6  10  10       45.57       33.68     21.59 o 
  -5  10  10      107.28      114.78     25.62 o 
  -4  10  10        0.14      -15.81     16.74 o 
  -3  10  10       16.10       32.34     19.32 o 
  -2  10  10       15.53       25.72     18.08 o 
  -1  10  10       95.32      108.27     22.83 o 
   0  10  10      157.43      148.45     26.24 o 
   1  10  10      174.93      152.90     16.22 o 
   2  10  10      570.49      633.48     40.39 o 
   3  10  10        2.86       -2.38     16.84 o 
   4  10  10       11.20        0.72     16.22 o 
   5  10  10       35.44       42.05     18.60 o 
   6  10  10      194.41      197.42     27.38 o 
   7  10  10       26.14       24.07     20.25 o 
   8  10  10     2877.44     2775.16    107.75 o 
   9  10  10      187.71      207.86     33.68 o 
  10  10  10      321.96      267.15     38.53 o 
  11  10  10     1142.24     1231.02     75.83 o 
  12  10  10       17.73       34.81     36.05 o 
  -5  11  10       57.90       54.55     22.21 o 
  -4  11  10      218.91      283.89     34.81 o 
  -3  11  10        6.79       23.66     20.25 o 
  -2  11  10      141.44      116.12     24.28 o 
  -1  11  10       67.01       58.58     19.01 o 
   0  11  10        1.37       -3.72     15.50 o 
   1  11  10       12.29       15.70     16.12 o 
   2  11  10        2.11      -16.22     16.94 o 
   3  11  10       78.54       79.24     20.25 o 
   4  11  10        0.45        8.78     17.67 o 
   5  11  10        5.90       -3.93     16.43 o 
   6  11  10      153.65      152.79     28.62 o 
   7  11  10     2665.01     2512.66    101.14 o 
   8  11  10       30.08       47.52     26.34 o 
   9  11  10     1790.73     1706.23     83.68 o 
  10  11  10      879.75      844.96     60.33 o 
  11  11  10       29.12       44.94     30.68 o 
  12  11  10     1190.61     1165.31     78.62 o 
  -4  12  10        4.42        8.68     18.18 o 
  -3  12  10      234.06      192.15     30.48 o 
  -2  12  10       31.78       25.83     18.08 o 
  -1  12  10        4.22       -1.45     16.22 o 
   0  12  10       22.09       23.97     16.94 o 
   1  12  10        3.23        0.10     15.19 o 
   3  12  10       70.08       41.53     19.84 o 
   4  12  10       26.70        7.75     19.84 o 
   5  12  10       42.61       49.59     21.49 o 
   6  12  10      742.38      625.32     48.66 o 
   7  12  10       69.64       44.84     27.48 o 
   8  12  10     1229.56     1271.31     72.32 o 
   9  12  10      208.44      219.32     35.43 o 
  10  12  10       82.52      114.88     30.27 o 
  11  12  10      379.07      372.53     47.42 o 
  12  12  10      138.47      123.35     36.57 o 
  -2  13  10       62.76       59.30     20.35 o 
  -1  13  10      131.23      125.62     25.72 o 
   0  13  10        4.97       12.19     15.81 o 
   1  13  10      148.58      163.43     26.86 o 
   2  13  10       49.52       57.13     19.53 o 
   4  13  10        6.45      -18.18     18.18 o 
   5  13  10        8.31       -0.62     22.21 o 
   6  13  10       86.83       75.62     27.17 o 
   7  13  10      320.35      249.08     38.02 o 
   8  13  10        5.05      -19.73     19.73 o 
   9  13  10      240.65      259.92     38.84 o 
  10  13  10      130.52      185.33     35.64 o 
  11  13  10       35.41        9.40     29.13 o 
  -1  14  10      103.31      110.54     25.31 o 
   0  14  10      260.19      259.41     32.44 o 
   1  14  10        0.26        2.89     16.94 o 
   2  14  10      119.04      108.37     23.45 o 
   3  14  10      142.64       97.94     24.69 o 
   4  14  10       31.74      -10.02     24.59 o 
   5  14  10       34.34       18.29     22.93 o 
   6  14  10        8.93       -5.37     21.69 o 
   7  14  10       19.21      -13.84     22.21 o 
   8  14  10       40.36        1.76     28.00 o 
   9  14  10       67.44       68.08     30.06 o 
  10  14  10       25.32       35.33     29.03 o 
   1  15  10      390.15      352.80     36.36 o 
   2  15  10       53.48       67.46     22.93 o 
   3  15  10        5.02      -16.43     16.43 o 
   5  15  10        6.59      -26.45     26.45 o 
   6  15  10       18.97       16.12     28.41 o 
   7  15  10        5.09      -20.15     22.93 o 
   8  15  10       18.73       17.36     27.89 o 
   9  15  10       69.45      126.24     35.02 o 
  -5 -11  11      647.06      638.23     36.54 o 
  -4 -11  11      296.96      360.57     29.51 o 
  -3 -11  11      219.25      207.34     24.19 o 
  -8 -10  11       40.07       10.23     17.46 o 
  -7 -10  11      136.98      116.84     27.07 o 
  -6 -10  11      301.16      321.18     40.70 o 
  -5 -10  11       14.00        9.19     22.83 o 
  -4 -10  11     1175.19     1254.71     49.56 o 
  -3 -10  11      686.08      716.27     37.75 o 
  -2 -10  11        0.07      -14.62     14.62 o 
  -1 -10  11      257.64      333.15     27.56 o 
   0 -10  11      235.98      231.45     24.88 o 
  -9  -9  11        3.49      -14.46     14.46 o 
  -8  -9  11      179.16      157.13     27.69 o 
  -7  -9  11      113.03       92.25     22.52 o 
  -6  -9  11        1.15       -6.61     18.60 o 
  -5  -9  11      206.21      176.76     30.89 o 
  -4  -9  11       76.27       88.98     18.92 o 
  -3  -9  11     1022.12     1030.02     43.09 o 
  -2  -9  11      531.12      516.62     31.66 o 
  -1  -9  11        0.61       -3.57     13.53 o 
   0  -9  11      929.79      983.87     43.35 o 
   1  -9  11      883.90      946.29     43.32 o 
   2  -9  11       68.30       91.84     28.31 o 
 -10  -8  11        0.05      -15.29     15.29 o 
  -9  -8  11        0.07      -13.43     13.43 o 
  -8  -8  11       13.49      -15.81     15.81 o 
  -7  -8  11       42.69       22.52     17.36 o 
  -6  -8  11       61.68       55.79     18.91 o 
  -5  -8  11        8.60      -17.46     17.46 o 
  -4  -8  11      113.37      105.62     17.48 o 
  -3  -8  11      607.68      626.18     58.06 o 
  -2  -8  11       78.60       82.52     17.07 o 
  -1  -8  11      420.69      382.54     26.40 o 
   0  -8  11       65.84       70.63     15.95 o 
   1  -8  11      538.50      505.29     30.94 o 
   2  -8  11     1128.62     1181.31     47.56 o 
   3  -8  11        6.91       38.33     30.68 o 
   4  -8  11      607.98      609.62     56.72 o 
 -10  -7  11       83.27       66.22     22.00 o 
  -9  -7  11        0.42      -13.22     13.33 o 
  -8  -7  11       24.08        7.44     16.43 o 
  -7  -7  11       25.39      -10.33     14.77 o 
  -6  -7  11       16.70      -13.74     13.74 o 
  -5  -7  11       64.11       13.84     18.18 o 
  -4  -7  11       25.80       21.49     19.22 o 
  -3  -7  11      755.74      710.55     53.10 o 
  -2  -7  11     2471.39     2487.12     67.27 o 
  -1  -7  11        5.20       -0.45     13.80 o 
   0  -7  11     1347.41     1263.82     46.41 o 
   1  -7  11      299.54      291.08     24.33 o 
   2  -7  11      311.99      293.20     28.56 o 
   3  -7  11     1585.74     1547.33     54.91 o 
   4  -7  11      233.49      253.72     40.91 o 
   5  -7  11      163.31      197.21     40.08 o 
 -11  -6  11       46.20       65.70     21.90 o 
 -10  -6  11       20.87       33.27     18.60 o 
  -9  -6  11      300.26      301.45     33.27 o 
  -8  -6  11       19.66      -10.33     15.19 o 
  -7  -6  11        1.51      -12.29     12.29 o 
  -6  -6  11      509.31      479.45     39.88 o 
  -5  -6  11        0.70        4.86     14.67 o 
  -4  -6  11      226.21      213.54     27.79 o 
  -3  -6  11        0.36      -16.01     16.01 o 
  -2  -6  11       30.11        6.10     18.03 o 
  -1  -6  11     1684.89     1611.05     50.69 o 
   0  -6  11      270.58      244.58     21.69 o 
   1  -6  11      462.24      428.80     26.76 o 
   2  -6  11      642.49      607.49     32.31 o 
   3  -6  11       91.66      107.98     19.41 o 
   4  -6  11     1168.32     1200.03     70.04 o 
   5  -6  11      617.31      656.01     54.13 o 
   6  -6  11       21.92       25.00     29.03 o 
 -10  -5  11      131.63      181.62     27.48 o 
  -9  -5  11       66.89       83.99     20.87 o 
  -8  -5  11      575.65      535.86     41.01 o 
  -7  -5  11      175.60      114.26     22.52 o 
  -6  -5  11        8.09       -2.27     13.95 o 
  -5  -5  11      377.13      347.73     32.54 o 
  -4  -5  11        0.83        5.17     14.67 o 
  -3  -5  11       28.55       12.29     17.98 o 
  -2  -5  11     1211.71     1138.28     40.67 o 
  -1  -5  11      402.09      367.76     24.80 o 
   0  -5  11      278.97      264.29     21.57 o 
   1  -5  11       11.72        5.45     22.06 o 
   2  -5  11       38.21       31.73     13.64 o 
   3  -5  11      686.84      726.45     34.28 o 
   4  -5  11      859.37      826.23     45.30 o 
   5  -5  11      130.69      171.39     32.34 o 
   6  -5  11      496.63      525.94     48.97 o 
   7  -5  11        7.08       23.35     27.48 o 
  -9  -4  11      516.82      489.58     38.95 o 
  -8  -4  11        0.31        1.45     15.50 o 
  -7  -4  11      257.15      287.82     30.06 o 
  -6  -4  11      100.11       89.77     19.53 o 
  -5  -4  11       63.68       39.46     16.84 o 
  -4  -4  11      367.23      337.82     31.20 o 
  -3  -4  11      561.37      504.14     37.29 o 
  -2  -4  11       12.24        8.88     17.56 o 
  -1  -4  11       36.78       21.15     13.07 o 
   0  -4  11       18.81       14.16     13.23 o 
   1  -4  11       63.08       50.80     15.08 o 
   2  -4  11      469.98      457.91     26.83 o 
   3  -4  11       16.45        2.65     12.19 o 
   4  -4  11     1010.62      917.74     37.98 o 
   5  -4  11     1079.70     1041.30     41.06 o 
   6  -4  11      135.03      138.43     30.17 o 
   7  -4  11      937.25      873.26     60.23 o 
   8  -4  11      136.12      167.88     36.67 o 
 -11  -3  11      908.37      928.02     58.37 o 
 -10  -3  11      642.04      671.30     48.24 o 
  -9  -3  11      248.36      284.30     21.38 o 
  -8  -3  11      828.66      832.77     33.89 o 
  -7  -3  11     1108.45     1111.39     55.89 o 
  -6  -3  11      127.50      102.79     20.97 o 
  -5  -3  11      428.47      401.35     32.34 o 
  -4  -3  11        0.06        3.62     14.26 o 
  -3  -3  11       53.07       74.79     19.32 o 
  -2  -3  11       21.03       22.21     15.81 o 
  -1  -3  11       11.20        6.51     15.81 o 
   0  -3  11     1674.38     1621.84     47.58 o 
   1  -3  11      111.46      162.37     18.39 o 
   2  -3  11       76.59       60.44     14.99 o 
   3  -3  11        4.30        9.82     13.87 o 
   4  -3  11      272.25      217.48     31.35 o 
   5  -3  11     1593.82     1471.52     48.34 o 
   6  -3  11      932.31      834.54     36.33 o 
   7  -3  11      226.90      231.31     37.09 o 
   8  -3  11      503.07      487.10     46.49 o 
   9  -3  11      302.53      408.69     45.25 o 
 -11  -2  11       73.82      112.19     31.30 o 
 -10  -2  11      884.31      911.28     56.72 o 
  -9  -2  11      554.43      621.40     45.77 o 
  -8  -2  11        3.62        1.65     11.67 o 
  -7  -2  11     1847.09     1934.44     53.31 o 
  -6  -2  11      920.95      918.72     33.58 o 
  -5  -2  11      829.65      704.25     50.83 o 
  -4  -2  11     2003.87     1894.05     48.14 o 
  -3  -2  11      103.58      126.24     13.53 o 
  -2  -2  11      424.64      453.63     20.35 o 
  -1  -2  11     1041.69     1008.18     50.31 o 
   0  -2  11       54.99       25.21     16.53 o 
   1  -2  11      121.87      125.30     16.24 o 
   2  -2  11        0.09       10.52     13.35 o 
   3  -2  11       15.15       45.99     14.43 o 
   4  -2  11      791.38      810.69     34.02 o 
   5  -2  11      589.56      585.92     29.92 o 
   6  -2  11     1459.20     1447.98     59.30 o 
   7  -2  11       95.14      129.86     18.87 o 
   8  -2  11        2.12        7.44     24.38 o 
 -11  -1  11      932.52     1001.78     63.22 o 
 -10  -1  11      490.00      473.98     44.11 o 
  -9  -1  11      290.04      284.61     35.95 o 
  -8  -1  11     1838.10     1909.13     78.31 o 
  -7  -1  11      323.46      334.20     22.83 o 
  -6  -1  11     1709.90     1692.60     47.62 o 
  -5  -1  11     1798.72     1959.34     51.14 o 
  -4  -1  11       44.08       61.57     11.78 o 
  -3  -1  11     2169.27     2045.60     70.25 o 
  -2  -1  11      746.72      709.31     27.07 o 
  -1  -1  11      167.05      168.60     14.36 o 
   0  -1  11      640.00      529.14     35.12 o 
   1  -1  11        2.84       -5.48     14.77 o 
   2  -1  11       19.25        5.44     12.56 o 
   3  -1  11        1.54       -0.90     12.56 o 
   4  -1  11       77.46       71.54     16.09 o 
   5  -1  11      698.96      700.26     24.14 o 
   6  -1  11      164.96      166.96     14.42 o 
   7  -1  11        4.20       -4.55     13.82 o 
   8  -1  11      105.51      123.04     31.10 o 
 -11   0  11       27.14       17.98     23.76 o 
 -10   0  11      818.64      765.20     54.24 o 
  -9   0  11     1019.26      966.34     57.75 o 
  -8   0  11      423.99      436.68     39.88 o 
  -7   0  11      416.29      385.03     23.45 o 
  -6   0  11      762.50      709.31     29.75 o 
  -5   0  11      538.83      521.91     25.93 o 
  -4   0  11     3905.58     4067.44     83.99 o 
  -3   0  11      181.73      211.57     16.53 o 
   0   0  11      156.57      169.43     23.04 o 
   1   0  11      620.01      695.78     40.60 o 
   2   0  11      192.31       89.67     21.18 o 
   3   0  11      812.06      725.74     42.56 o 
   4   0  11      125.78      123.04     16.49 o 
   5   0  11      135.31      133.91     15.91 o 
   6   0  11        2.68      -11.37     12.81 o 
   7   0  11        8.10       -6.92      9.98 o 
   8   0  11      301.13      283.80     19.47 o 
   9   0  11        3.06       -6.30     17.87 o 
  10   0  11      175.05      189.05     28.72 o 
 -11   1  11      329.80      337.40     41.63 o 
 -10   1  11      145.90      118.70     30.17 o 
  -9   1  11      681.85      723.88     52.17 o 
  -8   1  11     1566.93     1545.49     72.63 o 
  -7   1  11      181.48      198.87     30.06 o 
  -6   1  11      391.22      436.58     24.69 o 
  -5   1  11     3806.01     3935.00     83.68 o 
  -4   1  11       15.51       29.03     14.36 o 
  -3   1  11     2932.75     2693.96     61.78 o 
  -2   1  11     2738.47     2907.71     63.95 o 
  -1   1  11      845.42      896.09     30.17 o 
   0   1  11     3839.59     3829.11    115.70 o 
   1   1  11      305.71      338.44     29.24 o 
   2   1  11      961.04     1053.22     50.52 o 
   3   1  11     2345.34     2087.85     77.58 o 
   4   1  11      187.79      144.73     23.14 o 
   5   1  11      769.35      673.67     42.36 o 
   6   1  11      496.59      545.61     36.98 o 
   7   1  11      175.97      154.29     14.35 o 
   8   1  11       72.58       55.99     11.85 o 
   9   1  11       22.28        4.97     12.97 o 
  10   1  11      133.41      182.55     28.20 o 
  11   1  11       84.22      132.54     25.62 o 
 -10   2  11      295.71      297.42     39.15 o 
  -9   2  11      691.91      662.72     51.55 o 
  -8   2  11      226.33      260.13     36.47 o 
  -7   2  11     3702.42     3650.08    120.97 o 
  -6   2  11       22.36        1.03     20.25 o 
  -5   2  11     1663.92     1809.54     49.69 o 
  -4   2  11     5791.65     6142.18    116.94 o 
  -3   2  11     1800.34     1756.24     47.21 o 
  -2   2  11     5787.38     5706.22    107.54 o 
  -1   2  11     1848.20     1867.91     47.62 o 
   0   2  11       30.18        9.40     17.67 o 
   1   2  11     2838.91     2477.84     84.09 o 
   2   2  11     1240.48     1371.83     58.58 o 
   3   2  11      220.02      172.73     25.00 o 
   4   2  11     1275.91     1286.70     57.96 o 
   5   2  11      157.55      112.30     22.93 o 
   6   2  11      419.45      388.14     22.81 o 
   7   2  11       75.44       67.51     13.82 o 
   8   2  11        2.65       -9.45     11.17 o 
   9   2  11       19.48       -0.92     12.16 o 
  10   2  11       87.61       99.05     16.57 o 
  11   2  11       99.06       95.97     23.97 o 
 -10   3  11      140.21      126.14     30.48 o 
  -9   3  11      276.58      245.77     37.71 o 
  -8   3  11     1706.93     1522.45     76.45 o 
  -7   3  11        2.75        1.86     26.24 o 
  -6   3  11     1264.71     1270.07     63.53 o 
  -5   3  11      943.98      939.07     54.03 o 
  -4   3  11      106.46       99.18     16.32 o 
  -3   3  11     9066.80     9687.40    170.25 o 
  -2   3  11     2163.65     2263.27     55.06 o 
  -1   3  11     3676.21     3975.29     81.82 o 
   0   3  11     2220.44     2349.12     79.13 o 
   1   3  11     1127.73     1127.81     51.03 o 
   2   3  11     2499.35     2494.68     85.23 o 
   3   3  11     2228.17     2207.38     79.55 o 
   4   3  11       54.26       62.91     21.18 o 
   5   3  11     1613.43     1735.78     70.15 o 
   6   3  11        0.72      -14.36     16.43 o 
   7   3  11      210.94      207.82     19.05 o 
   8   3  11        8.80      -17.97     18.44 o 
   9   3  11       35.49       16.06     12.23 o 
  10   3  11       18.53        8.67     13.79 o 
  11   3  11       44.00       17.15     18.91 o 
  12   3  11        6.13       40.39     20.76 o 
  -9   4  11      285.95      253.41     39.05 o 
  -8   4  11      106.22      117.77     31.61 o 
  -7   4  11     1520.80     1396.21     71.39 o 
  -6   4  11     1092.41     1153.43     62.71 o 
  -5   4  11      168.64      197.94     30.68 o 
  -4   4  11     3570.63     3856.18    122.73 o 
  -3   4  11      106.11       87.40     15.19 o 
  -2   4  11     2661.71     2595.41     60.75 o 
  -1   4  11     1728.78     1646.94     45.46 o 
   0   4  11      162.85      124.59     20.04 o 
   1   4  11     4258.62     4325.71    125.52 o 
   2   4  11     3272.52     3535.10    108.99 o 
   3   4  11     1223.72     1189.39     54.44 o 
   4   4  11     2830.06     2718.45     92.77 o 
   5   4  11       92.84       69.32     24.90 o 
   6   4  11      674.64      652.60     43.18 o 
   7   4  11      956.73      939.66     35.78 o 
   8   4  11       68.38       52.89     16.58 o 
   9   4  11        0.15      -14.36     14.36 o 
  10   4  11        4.37       -6.41     12.46 o 
  11   4  11        0.24       -7.29     11.74 o 
  -9   5  11       81.89       53.82     28.10 o 
  -8   5  11      201.26      201.97     35.85 o 
  -7   5  11        4.40        1.65     24.38 o 
  -6   5  11      396.41      370.36     38.64 o 
  -5   5  11      500.28      509.41     44.01 o 
  -4   5  11      275.68      243.19     33.99 o 
  -3   5  11     4666.89     5201.14    152.59 o 
  -2   5  11     1691.82     1714.91     47.01 o 
  -1   5  11     3545.51     3895.64     82.03 o 
   0   5  11     3216.67     3084.88     95.46 o 
   1   5  11        7.75       -9.92     18.18 o 
   2   5  11     2998.15     2916.38     94.73 o 
   3   5  11     2850.85     2848.72     94.84 o 
   4   5  11       23.24       28.51     20.56 o 
   5   5  11     4426.84     4297.20    132.03 o 
   6   5  11     2248.29     2306.87     87.61 o 
   7   5  11       12.33       -3.72     19.63 o 
   8   5  11      530.06      550.65     48.55 o 
   9   5  11       89.26       76.81     15.86 o 
  10   5  11        0.42      -12.14     12.14 o 
  11   5  11      152.49      151.23     19.53 o 
  12   5  11        0.07      -11.62     11.62 o 
  -8   6  11       19.38      -17.36     17.36 o 
  -7   6  11      354.75      263.85     35.95 o 
  -6   6  11       59.14       32.54     24.07 o 
  -5   6  11     1643.27     1724.83     80.99 o 
  -4   6  11      132.41       89.46     29.86 o 
  -3   6  11      216.03      195.56     32.54 o 
  -2   6  11     5542.71     5684.21    110.54 o 
  -1   6  11     3043.19     3241.29     72.83 o 
   0   6  11      290.60      274.39     27.17 o 
   1   6  11     4132.81     4261.97    123.76 o 
   2   6  11     1657.67     1598.59     63.74 o 
   3   6  11     2180.03     1997.98     75.10 o 
   4   6  11    11599.58    11867.30    301.25 o 
   5   6  11      747.97      746.81     46.18 o 
   6   6  11     2410.79     2332.90     89.26 o 
   7   6  11     1138.82     1105.29     58.78 o 
   8   6  11        2.15      -10.33     19.53 o 
   9   6  11      722.19      710.66     34.21 o 
  10   6  11      415.61      443.03     28.40 o 
  11   6  11       62.20       34.34     15.58 o 
  12   6  11      267.11      274.83     25.69 o 
  -8   7  11        4.07      -19.32     19.32 o 
  -7   7  11        6.41      -15.39     15.39 o 
  -6   7  11      383.46      328.31     37.60 o 
  -5   7  11      312.15      310.44     37.40 o 
  -4   7  11      384.63      401.76     40.91 o 
  -3   7  11     1197.04     1343.21     69.94 o 
  -2   7  11      403.79      373.67     38.33 o 
  -1   7  11     2306.11     2280.21     57.75 o 
   0   7  11     4574.73     4606.71     94.42 o 
   1   7  11       65.21      116.22     20.76 o 
   2   7  11     2104.23     2101.08     75.72 o 
   3   7  11     9431.41    10054.66    259.10 o 
   4   7  11       62.33       86.57     23.86 o 
   5   7  11     4822.42     4754.03    144.53 o 
   6   7  11      448.82      509.10     39.46 o 
   7   7  11      277.30      266.02     31.82 o 
   8   7  11      868.11      864.58     53.62 o 
   9   7  11       12.77        5.89     21.38 o 
  10   7  11     1023.92     1014.17     42.68 o 
  11   7  11      639.65      637.57     35.65 o 
  12   7  11       41.80       41.80     37.19 o 
  -7   8  11       56.04       38.95     22.62 o 
  -6   8  11        0.24      -14.36     14.36 o 
  -5   8  11      186.03      173.25     30.79 o 
  -4   8  11       89.89      104.24     26.96 o 
  -3   8  11       62.55       44.22     23.04 o 
  -2   8  11      257.51      274.18     34.61 o 
  -1   8  11      962.61      979.46     57.34 o 
   0   8  11       15.97       49.79     15.60 o 
   1   8  11     2699.89     2676.61     88.74 o 
   2   8  11     1098.16     1000.74     49.17 o 
   3   8  11     1494.53     1444.45     62.50 o 
   4   8  11     4189.86     4442.04    135.95 o 
   5   8  11       21.36       18.49     18.80 o 
   6   8  11      189.31      181.82     27.27 o 
   7   8  11      989.63      987.21     56.51 o 
   8   8  11      440.77      469.74     41.74 o 
   9   8  11      674.53      624.50     48.24 o 
  10   8  11      339.13      344.22     40.39 o 
  11   8  11      118.77      110.16     19.95 o 
  12   8  11      395.99      402.31     31.34 o 
  -6   9  11        2.87      -20.87     20.87 o 
  -5   9  11       45.12       23.24     22.21 o 
  -4   9  11        1.99      -18.18     18.18 o 
  -3   9  11      267.22      258.68     33.47 o 
  -2   9  11      296.92      267.05     33.37 o 
  -1   9  11      235.18      203.72     30.89 o 
   0   9  11     1401.43     1497.66     70.25 o 
   1   9  11      177.29      228.00     27.17 o 
   2   9  11     1539.01     1534.43     63.53 o 
   3   9  11      676.07      682.87     41.63 o 
   4   9  11      352.68      307.86     30.79 o 
   5   9  11       72.76       83.99     21.69 o 
   6   9  11      551.97      543.92     41.84 o 
   7   9  11     1376.65     1274.41     66.43 o 
   8   9  11     2247.09     2154.69     92.77 o 
   9   9  11      124.02       94.11     28.72 o 
  10   9  11      361.44      420.46     44.63 o 
  11   9  11      642.13      665.72     55.89 o 
  12   9  11       47.43       52.62     24.64 o 
  -5  10  11        0.51      -12.50     15.50 o 
  -4  10  11       51.26       37.81     22.52 o 
  -3  10  11        3.68       -5.48     17.15 o 
  -2  10  11      173.40      167.67     28.41 o 
  -1  10  11      463.82      462.82     39.88 o 
   0  10  11      165.08      122.73     25.41 o 
   1  10  11     1568.26     1554.58     47.83 o 
   2  10  11      454.94      483.89     35.64 o 
   3  10  11      424.63      479.35     35.85 o 
   4  10  11       40.70       46.80     20.56 o 
   5  10  11        1.60       -1.76     17.05 o 
   6  10  11     1719.76     1703.03     77.69 o 
   7  10  11     1359.27     1348.58     70.56 o 
   8  10  11      454.78      411.27     42.67 o 
   9  10  11     1337.43     1378.23     75.83 o 
  10  10  11      348.74      398.36     45.15 o 
  11  10  11      521.37      496.29     52.17 o 
  12  10  11      875.35      958.70     70.56 o 
  -4  11  11       86.25       98.25     26.24 o 
  -3  11  11       27.23       15.91     18.70 o 
  -2  11  11        3.46      -15.81     15.81 o 
  -1  11  11        7.34      -12.91     16.74 o 
   0  11  11      202.20      217.26     28.72 o 
   1  11  11       41.93       29.34     18.08 o 
   2  11  11      301.31      304.45     30.17 o 
   3  11  11       68.09       46.70     20.56 o 
   4  11  11      156.31      208.48     28.62 o 
   5  11  11     1675.76     1631.03     75.72 o 
   6  11  11      506.78      566.75     45.97 o 
   7  11  11     2152.83     2006.86     89.98 o 
   8  11  11     2009.79     1930.83     89.77 o 
   9  11  11        2.80      -15.50     21.59 o 
  10  11  11     1280.27     1223.68     75.72 o 
  11  11  11      404.79      461.89     51.24 o 
  12  11  11      163.78      140.91     40.29 o 
  -3  12  11        8.24      -15.91     15.91 o 
  -2  12  11        0.03      -14.88     14.88 o 
  -1  12  11       32.76       38.84     19.01 o 
   0  12  11       20.75       17.67     17.56 o 
   1  12  11        7.04      -14.26     14.26 o 
   3  12  11      331.15      347.22     35.23 o 
   4  12  11      567.64      626.46     46.70 o 
   5  12  11       16.98       35.64     22.00 o 
   6  12  11     2740.79     2555.32    103.72 o 
   7  12  11     1165.80     1083.18     64.77 o 
   8  12  11      111.14      120.15     28.82 o 
   9  12  11     1519.85     1485.36     80.27 o 
  10  12  11      309.62      326.35     40.60 o 
  11  12  11      107.88       85.64     32.96 o 
  -2  13  11       21.28       22.42     18.60 o 
  -1  13  11       28.03       26.14     17.56 o 
   0  13  11       66.62       28.93     18.70 o 
   1  13  11       40.35       30.06     17.56 o 
   2  13  11      155.92      125.73     23.86 o 
   4  13  11      406.00      444.12     41.63 o 
   5  13  11      574.18      562.31     46.39 o 
   6  13  11      198.57      211.99     33.06 o 
   7  13  11      386.95      372.74     42.36 o 
   8  13  11      621.82      682.35     55.68 o 
   9  13  11       30.43       28.10     23.24 o 
  10  13  11      348.30      430.07     46.80 o 
  11  13  11      171.46      202.79     37.60 o 
   0  14  11       22.50       19.84     16.22 o 
   1  14  11        1.44       -2.89     13.84 o 
   2  14  11       11.05        6.10     16.32 o 
   3  14  11       85.61       72.01     22.31 o 
   5  14  11        1.87       -3.82     19.63 o 
   6  14  11        8.73       -4.34     19.11 o 
   7  14  11       41.69       20.87     22.83 o 
   8  14  11       98.71      120.15     31.30 o 
   9  14  11      268.55      320.05     43.18 o 
  10  14  11       50.31       46.39     31.41 o 
   2  15  11        5.03       -7.44     16.63 o 
   3  15  11        1.62       -7.95     17.77 o 
   5  15  11       17.46      -23.55     23.55 o 
   6  15  11       24.87       -4.34     23.97 o 
   7  15  11       28.43       21.28     24.79 o 
   8  15  11       56.31       78.51     29.96 o 
  -6 -10  12      258.69      307.86     39.77 o 
  -5 -10  12      422.64      438.23     45.15 o 
  -4 -10  12        2.77       15.17     16.47 o 
  -3 -10  12      691.53      790.62     52.48 o 
  -2 -10  12      307.85      369.24     28.91 o 
  -1 -10  12       56.67       63.01     17.56 o 
  -8  -9  12       14.84        0.62     18.49 o 
  -7  -9  12      405.32      460.13     43.49 o 
  -6  -9  12      149.21      136.99     27.89 o 
  -5  -9  12      181.52      161.06     32.13 o 
  -4  -9  12      549.03      580.38     51.45 o 
  -3  -9  12       22.97       48.36     18.07 o 
  -2  -9  12      628.13      677.04     36.36 o 
  -1  -9  12      683.81      683.59     36.98 o 
   0  -9  12        0.22       -9.78     13.84 o 
   1  -9  12      547.55      543.89     34.92 o 
  -9  -8  12       36.74       39.67     19.53 o 
  -8  -8  12      380.85      371.60     39.77 o 
  -7  -8  12        4.52      -13.64     15.50 o 
  -6  -8  12      302.35      297.53     34.50 o 
  -5  -8  12      173.70      195.77     31.72 o 
  -4  -8  12       58.05       38.64     23.45 o 
  -3  -8  12     1306.24     1324.91     56.25 o 
  -2  -8  12      964.75      962.07     41.90 o 
  -1  -8  12       94.12       85.98     17.20 o 
   0  -8  12      836.43      841.87     39.25 o 
   1  -8  12       61.88       74.37     18.01 o 
   2  -8  12      767.35      755.27     38.77 o 
   3  -8  12      932.22      906.53     66.43 o 
  -9  -7  12        7.06      -14.77     14.77 o 
  -8  -7  12        2.35      -14.77     14.77 o 
  -7  -7  12      282.27      262.71     33.37 o 
  -6  -7  12        0.11      -12.91     12.91 o 
  -5  -7  12       59.72       17.05     16.43 o 
  -4  -7  12      284.82      249.49     32.65 o 
  -3  -7  12      100.41       60.95     25.00 o 
  -2  -7  12     3348.95     3167.79     80.70 o 
  -1  -7  12     1208.33     1192.02     45.31 o 
   0  -7  12      160.40      136.33     18.81 o 
   1  -7  12     1216.83     1275.41     48.58 o 
   2  -7  12      674.32      665.37     36.15 o 
   3  -7  12      255.93      300.94     27.87 o 
   4  -7  12      862.45      935.87     66.32 o 
 -10  -6  12       16.34      -10.33     17.98 o 
  -9  -6  12        7.02      -15.19     15.19 o 
  -8  -6  12        1.32      -13.22     13.22 o 
  -7  -6  12       20.51      -14.88     14.88 o 
  -6  -6  12      554.80      513.03     41.94 o 
  -5  -6  12      451.33      372.84     36.05 o 
  -4  -6  12        0.62      -14.67     14.67 o 
  -3  -6  12      869.36      806.11     52.27 o 
  -2  -6  12     1261.68     1269.24     65.50 o 
  -1  -6  12     1150.83     1096.40     42.82 o 
   0  -6  12     1968.25     1895.95     58.04 o 
   1  -6  12       21.60       23.85     15.45 o 
   2  -6  12     1664.96     1627.24     88.74 o 
   3  -6  12     1453.98     1430.75     52.13 o 
   4  -6  12        1.15       -1.78     15.93 o 
   5  -6  12      425.64      399.80     46.80 o 
 -10  -5  12      126.16      100.93     22.73 o 
  -9  -5  12       49.83       30.68     18.49 o 
  -8  -5  12        0.59      -13.22     13.22 o 
  -7  -5  12        0.36      -13.02     13.02 o 
  -6  -5  12       91.46       93.29     22.52 o 
  -5  -5  12      352.75      334.92     32.75 o 
  -4  -5  12      896.36      876.67     51.86 o 
  -3  -5  12        5.05       -9.40     16.53 o 
  -2  -5  12     1288.30     1188.35     63.22 o 
  -1  -5  12     2488.80     2575.75     68.96 o 
   0  -5  12      387.99      397.83     25.87 o 
   1  -5  12      863.66      926.09     38.42 o 
   2  -5  12      116.93      115.47     18.99 o 
   3  -5  12        8.87       -0.51     15.88 o 
   4  -5  12     1107.61     1125.32     44.98 o 
   5  -5  12       39.58       58.06     28.41 o 
   6  -5  12      328.46      333.07     42.56 o 
  -9  -4  12      164.22      159.92     25.72 o 
  -8  -4  12       70.84       57.03     18.91 o 
  -7  -4  12        0.39      -13.43     13.43 o 
  -6  -4  12        7.75      -14.26     14.26 o 
  -5  -4  12       49.93       15.50     15.60 o 
  -4  -4  12      334.82      289.88     30.37 o 
  -3  -4  12      159.71      125.52     23.76 o 
  -2  -4  12       19.44       -8.37     18.39 o 
  -1  -4  12      365.25      346.60     35.54 o 
   0  -4  12     1003.10     1003.63     38.83 o 
   1  -4  12       89.02       96.11     16.88 o 
   2  -4  12       10.71       -5.88     12.48 o 
   3  -4  12      162.74      168.89     20.00 o 
   4  -4  12       16.17       24.05     16.48 o 
   5  -4  12     1261.64     1302.15     79.86 o 
   6  -4  12      258.73      287.82     39.05 o 
   7  -4  12      235.17      283.58     40.50 o 
  -9  -3  12       44.05       56.20     17.67 o 
  -8  -3  12       43.17       47.62     17.36 o 
  -7  -3  12      469.74      457.65     36.47 o 
  -6  -3  12        0.02       -3.20     14.67 o 
  -5  -3  12        6.82        2.89     13.84 o 
  -4  -3  12       43.96       54.44     17.87 o 
  -3  -3  12      289.64      311.68     30.48 o 
  -2  -3  12      143.26      118.08     21.90 o 
  -1  -3  12       28.92       -0.93     17.77 o 
   0  -3  12       49.50       59.51     22.00 o 
   1  -3  12      347.10      305.83     23.12 o 
   2  -3  12      280.48      273.81     22.55 o 
   3  -3  12       60.34       53.70     15.62 o 
   4  -3  12     2153.72     2230.97     62.66 o 
   5  -3  12       98.04       83.52     17.67 o 
   6  -3  12     1591.02     1532.62     51.47 o 
   7  -3  12      769.09      793.41     56.30 o 
   8  -3  12      133.79      176.76     35.54 o 
 -11  -2  12      626.81      696.30     53.93 o 
 -10  -2  12       12.02       30.58     23.55 o 
  -9  -2  12      293.98      343.60     35.43 o 
  -8  -2  12       28.89       24.28     12.91 o 
  -7  -2  12        0.96      -10.85     10.85 o 
  -6  -2  12      568.04      538.65     25.83 o 
  -5  -2  12      126.48      146.70     15.91 o 
  -4  -2  12      117.91      138.43     22.21 o 
  -3  -2  12      123.09      107.96     20.87 o 
  -2  -2  12      169.84      155.79     22.83 o 
  -1  -2  12        5.98       -8.16     13.95 o 
   0  -2  12     1486.93     1488.77     66.32 o 
   1  -2  12      785.71      753.43     46.70 o 
   2  -2  12       26.11       24.25     14.52 o 
   3  -2  12      412.55      414.91     25.97 o 
   4  -2  12      246.01      216.19     21.58 o 
   5  -2  12     3462.71     3403.02     81.21 o 
   6  -2  12      325.00      332.08     30.99 o 
   7  -2  12      613.35      595.60     32.24 o 
   8  -2  12      603.01      697.74     52.17 o 
 -11  -1  12      177.05      230.89     37.40 o 
 -10  -1  12     1041.11     1062.63     62.71 o 
  -9  -1  12      182.00      218.91     32.65 o 
  -8  -1  12      501.82      540.51     41.53 o 
  -7  -1  12      834.07      857.35     34.09 o 
  -6  -1  12       65.89       72.83     15.08 o 
  -5  -1  12      797.35      715.30     29.24 o 
  -3  -1  12       12.33       15.81     10.43 o 
  -2  -1  12      392.27      338.95     19.11 o 
  -1  -1  12       10.00       -1.45      9.61 o 
   0  -1  12       48.04       27.58     16.94 o 
   1  -1  12        0.07       -7.75     15.91 o 
   2  -1  12       26.23       24.38     19.73 o 
   3  -1  12      141.13      189.41     20.00 o 
   4  -1  12      745.59      772.00     34.19 o 
   5  -1  12      184.13      176.87     20.05 o 
   6  -1  12      978.86      951.52     38.52 o 
   7  -1  12      432.26      442.48     27.95 o 
   8  -1  12       23.94       14.77     26.86 o 
 -10   0  12        1.47        4.03     23.35 o 
  -9   0  12     1066.71     1058.60     61.67 o 
  -8   0  12      828.46      760.97     49.90 o 
  -7   0  12      682.52      684.73     45.66 o 
  -6   0  12     1883.13     1958.72     53.31 o 
  -5   0  12      503.48      452.18     24.17 o 
  -4   0  12      458.34      443.29     23.55 o 
  -3   0  12     2110.90     2121.95     52.89 o 
  -2   0  12       92.30      105.06     19.84 o 
  -1   0  12      481.17      442.16     21.49 o 
   0   0  12      292.58      235.96     25.62 o 
   1   0  12      287.90      224.59     26.76 o 
   2   0  12      363.14      286.37     29.96 o 
   3   0  12      995.53     1098.99     55.37 o 
   4   0  12       92.96      120.66     23.66 o 
   5   0  12       73.80       54.60     16.10 o 
   6   0  12      335.69      323.29     24.74 o 
   7   0  12      183.60      182.12     14.90 o 
   8   0  12      421.14      412.45     21.18 o 
 -10   1  12      595.24      643.09     52.38 o 
  -9   1  12      146.16      172.01     32.13 o 
  -8   1  12      470.46      419.84     39.77 o 
  -7   1  12      366.69      388.54     38.74 o 
  -6   1  12      145.42      149.07     16.63 o 
  -5   1  12     1863.57     1923.39     52.58 o 
  -4   1  12     2865.22     2900.06     67.56 o 
  -3   1  12      625.42      707.87     28.82 o 
  -2   1  12     1280.91     1187.94     37.09 o 
  -1   1  12      251.13      223.87     17.05 o 
   0   1  12        7.63      -12.91     15.08 o 
   1   1  12     1312.07     1202.92     55.27 o 
   2   1  12       23.82      -11.67     16.53 o 
   3   1  12      196.71      189.47     26.55 o 
   4   1  12       53.00       42.56     21.90 o 
   5   1  12       23.85       24.38     19.42 o 
   6   1  12      222.50      231.41     28.93 o 
   7   1  12      346.61      304.32     22.00 o 
   8   1  12       64.29       52.70     12.57 o 
   9   1  12      106.68      103.20     16.36 o 
  10   1  12        1.92        9.92     16.94 o 
 -10   2  12        0.01       15.39     26.14 o 
  -9   2  12     1360.83     1368.00     73.35 o 
  -8   2  12     1219.33     1155.19     66.43 o 
  -7   2  12       53.92       65.70     25.72 o 
  -6   2  12     1692.70     1513.57     69.11 o 
  -5   2  12     1389.17     1451.79     44.94 o 
  -4   2  12     2586.40     2685.49     64.57 o 
  -3   2  12     4308.75     4383.15     98.14 o 
  -2   2  12       34.69       21.28     11.78 o 
  -1   2  12     1296.35     1178.02     37.50 o 
   0   2  12     1854.70     1924.32     72.42 o 
   1   2  12      248.63      347.01     30.27 o 
   2   2  12      895.11      773.05     43.60 o 
   3   2  12      480.85      406.62     34.40 o 
   4   2  12       27.60       14.77     19.84 o 
   5   2  12       57.07       63.33     21.49 o 
   6   2  12       97.78       89.36     23.35 o 
   7   2  12      179.59      185.94     17.87 o 
   8   2  12      265.66      217.92     19.22 o 
   9   2  12       32.24       27.10     12.87 o 
  10   2  12      550.29      572.20     30.67 o 
  11   2  12      144.54      183.48     28.41 o 
 -10   3  12      468.79      490.51     49.48 o 
  -9   3  12      120.52      133.27     31.41 o 
  -8   3  12     1753.65     1669.15     81.82 o 
  -7   3  12     2733.67     2786.11    105.79 o 
  -6   3  12      198.97      221.18     30.99 o 
  -5   3  12     1441.31     1526.27     70.77 o 
  -4   3  12     2657.70     2659.87     64.77 o 
  -3   3  12      881.32      854.67     32.96 o 
  -2   3  12     3883.60     3668.57     95.15 o 
  -1   3  12      553.28      545.78     26.45 o 
   0   3  12      224.24      147.52     22.31 o 
   1   3  12     2991.87     3133.54    101.14 o 
   2   3  12      140.10      107.13     22.31 o 
   3   3  12      416.84      477.80     35.85 o 
   4   3  12      329.56      286.89     32.96 o 
   5   3  12       88.62       89.57     23.35 o 
   6   3  12        3.59      -10.02     18.29 o 
   7   3  12      172.83      137.71     25.41 o 
   8   3  12       56.41       44.43     13.25 o 
   9   3  12      327.12      289.97     22.39 o 
  10   3  12       84.25       79.99     15.74 o 
  11   3  12      167.01      174.90     28.62 o 
  -9   4  12      648.75      605.18     53.00 o 
  -8   4  12      404.88      420.77     47.52 o 
  -7   4  12      790.51      855.18     58.27 o 
  -6   4  12     2393.49     2379.49     95.77 o 
  -5   4  12        0.71        0.93     21.49 o 
  -4   4  12     1448.94     1513.15     70.35 o 
  -3   4  12     2702.75     2711.63     65.19 o 
  -2   4  12        1.88        1.45     14.15 o 
  -1   4  12     1281.44     1247.13     39.57 o 
   0   4  12     1635.85     1462.94     59.30 o 
   1   4  12      421.22      329.14     30.06 o 
   2   4  12     2700.74     2722.99     92.46 o 
   3   4  12      271.55      299.08     30.37 o 
   4   4  12      261.56      278.31     30.58 o 
   5   4  12     1313.08     1294.76     61.06 o 
   6   4  12        3.39      -10.54     19.94 o 
   7   4  12      450.04      506.52     40.29 o 
   8   4  12       21.43        9.03     11.78 o 
   9   4  12       41.70       28.44     13.84 o 
  10   4  12       79.68       62.30     14.87 o 
  11   4  12       20.31       14.14     12.63 o 
  -9   5  12       11.58       -1.76     25.93 o 
  -8   5  12      289.42      343.91     44.22 o 
  -7   5  12      884.61      880.60     59.92 o 
  -6   5  12       21.21       32.96     23.66 o 
  -5   5  12     1044.33     1150.02     64.46 o 
  -4   5  12      156.78      142.98     29.75 o 
  -3   5  12      950.05     1037.32     58.99 o 
  -2   5  12     3519.83     3723.32     81.51 o 
  -1   5  12     1860.89     1874.94     51.24 o 
   0   5  12      629.90      657.35     38.95 o 
   1   5  12      859.55      753.94     42.25 o 
   2   5  12       13.72      -17.46     17.46 o 
   3   5  12     1489.49     1326.99     60.02 o 
   4   5  12     1265.04     1448.79     63.95 o 
   5   5  12        0.09      -18.49     18.49 o 
   6   5  12      622.69      568.71     41.22 o 
   7   5  12        0.48        5.68     17.87 o 
   8   5  12      478.44      456.31     38.64 o 
   9   5  12        1.63      -12.09     12.09 o 
  10   5  12        1.49      -11.53     11.53 o 
  11   5  12       34.55       22.08     13.18 o 
  12   5  12        3.56        6.44     12.54 o 
  -8   6  12      110.49       67.56     31.10 o 
  -7   6  12      197.16      178.93     35.95 o 
  -6   6  12      817.22      791.44     56.92 o 
  -5   6  12        6.75      -19.22     24.17 o 
  -4   6  12      235.86      262.09     36.67 o 
  -3   6  12      451.90      458.07     43.29 o 
  -2   6  12      218.06      242.36     21.28 o 
  -1   6  12     5186.96     5138.85    104.24 o 
   0   6  12     2003.80     2012.44     72.83 o 
   1   6  12     2147.60     2073.18     75.52 o 
   2   6  12     4094.55     4257.43    128.00 o 
   3   6  12      516.94      474.18     36.67 o 
   4   6  12     1296.04     1150.64     56.72 o 
   5   6  12     1304.32     1311.29     61.88 o 
   6   6  12      135.30      135.44     25.41 o 
   7   6  12      721.94      709.93     47.42 o 
   8   6  12       15.82       -5.17     19.11 o 
   9   6  12        2.35       -2.17     19.84 o 
  10   6  12       14.66      -10.80     11.91 o 
  11   6  12       33.49       10.59     14.81 o 
  12   6  12       19.34       -6.82     12.26 o 
  -7   7  12      251.02      225.00     34.61 o 
  -6   7  12       81.32       69.01     25.52 o 
  -5   7  12     1695.35     1801.28     86.88 o 
  -4   7  12      514.88      519.85     47.01 o 
  -3   7  12      286.99      298.35     39.15 o 
  -2   7  12     3779.67     3784.48    126.66 o 
  -1   7  12      900.96      895.47     35.85 o 
   0   7  12     1637.78     1647.56     49.07 o 
   1   7  12     3142.31     3140.15    101.14 o 
   2   7  12       41.21       49.38     19.84 o 
   3   7  12     4950.72     4992.88    146.80 o 
   4   7  12     1909.99     1963.27     78.10 o 
   5   7  12      317.83      363.95     35.23 o 
   6   7  12     2565.96     2477.95     94.42 o 
   7   7  12        4.13       14.57     21.28 o 
   8   7  12      379.12      371.70     37.91 o 
   9   7  12      588.58      633.17     48.66 o 
  10   7  12       87.36       54.75     28.72 o 
  11   7  12       49.21       12.04     14.64 o 
  12   7  12        1.92      -13.15     13.15 o 
  -7   8  12       99.50       67.05     28.62 o 
  -6   8  12      371.79      341.74     39.77 o 
  -5   8  12        1.34      -12.71     19.22 o 
  -4   8  12      592.48      619.33     50.72 o 
  -3   8  12      405.32      370.26     40.60 o 
  -2   8  12      118.70       74.49     28.31 o 
  -1   8  12     5673.48     6072.03    176.55 o 
   0   8  12     4982.80     5145.77    105.48 o 
   1   8  12      604.22      602.91     39.26 o 
   2   8  12     4066.52     4108.04    124.90 o 
   3   8  12       34.73       58.16     20.45 o 
   4   8  12      850.96      873.78     49.69 o 
   5   8  12     1592.54     1591.15     71.28 o 
   6   8  12       62.94       68.70     23.55 o 
   7   8  12     2010.47     2023.39     85.85 o 
   8   8  12      424.06      437.10     41.53 o 
   9   8  12        0.72      -22.31     22.31 o 
  10   8  12      507.85      485.75     46.39 o 
  11   8  12       28.35      -22.83     24.69 o 
  12   8  12       11.49      -23.66     23.66 o 
  -6   9  12       10.64      -14.98     20.45 o 
  -5   9  12      436.49      425.42     44.42 o 
  -4   9  12      276.92      256.10     36.05 o 
  -3   9  12       54.69       36.67     22.73 o 
  -2   9  12      154.64      100.62     26.76 o 
  -1   9  12      146.70      167.36     32.54 o 
   0   9  12     1669.33     1681.96     77.58 o 
   1   9  12     2996.25     3104.92    101.04 o 
   2   9  12      356.62      364.99     31.41 o 
   3   9  12      390.68      462.20     35.74 o 
   4   9  12       36.92       49.28     19.73 o 
   5   9  12      477.54      527.59     40.81 o 
   6   9  12     3745.93     3886.96    130.48 o 
   7   9  12      134.93       78.93     26.65 o 
   8   9  12      536.93      476.15     43.60 o 
   9   9  12      598.54      572.95     48.66 o 
  10   9  12       12.78      -22.21     22.21 o 
  11   9  12      296.76      301.35     41.43 o 
  12   9  12      327.92      319.22     44.94 o 
  -5  10  12        4.15      -10.74     18.60 o 
  -4  10  12      143.03      136.68     29.86 o 
  -3  10  12      366.80      382.55     40.60 o 
  -2  10  12      255.21      250.11     34.30 o 
  -1  10  12     1020.15     1022.34     60.85 o 
   0  10  12      180.75      200.00     30.89 o 
   1  10  12     1265.66     1283.29     43.49 o 
   2  10  12      719.42      723.05     44.22 o 
   3  10  12      490.22      393.09     33.37 o 
   4  10  12      507.52      528.52     40.39 o 
   5  10  12     2961.61     3093.04    111.26 o 
   6  10  12       24.95        9.71     22.31 o 
   7  10  12     1661.05     1798.80     83.89 o 
   8  10  12      718.29      757.04     54.65 o 
   9  10  12      141.39      143.18     32.03 o 
  10  10  12      737.66      685.55     56.51 o 
  11  10  12      170.28      150.52     35.95 o 
  12  10  12      385.74      351.14     47.73 o 
  -4  11  12      131.77      121.18     28.20 o 
  -3  11  12       43.95       28.62     23.55 o 
  -2  11  12       65.00       55.48     23.66 o 
  -1  11  12       53.28       29.65     19.63 o 
   0  11  12      280.91      281.41     33.47 o 
   1  11  12       58.67       55.48     21.90 o 
   2  11  12      602.08      623.26     42.05 o 
   3  11  12      324.57      357.03     34.19 o 
   4  11  12      171.50      172.01     28.31 o 
   5  11  12      956.45      949.81     57.96 o 
   6  11  12     3197.00     3308.54    121.80 o 
   7  11  12      203.73      261.37     35.43 o 
   8  11  12     1073.24     1072.75     66.32 o 
   9  11  12     1148.76     1224.92     72.52 o 
  10  11  12       39.71       29.03     28.20 o 
  11  11  12      684.27      733.80     61.47 o 
  -3  12  12        4.73      -15.81     19.53 o 
  -2  12  12       67.98       44.94     21.28 o 
  -1  12  12        1.19      -15.19     16.63 o 
   0  12  12        8.02       18.39     19.73 o 
   1  12  12      381.24      309.72     35.64 o 
   3  12  12      163.49      167.46     29.03 o 
   4  12  12      705.81      789.69     51.55 o 
   5  12  12     1490.13     1616.36     78.00 o 
   6  12  12       21.82       27.69     23.66 o 
   7  12  12     1442.56     1427.10     76.96 o 
   8  12  12      561.50      532.35     49.48 o 
   9  12  12      626.39      593.30     52.79 o 
  10  12  12     1432.50     1583.71     87.50 o 
  11  12  12      116.96      168.60     37.71 o 
  -2  13  12       43.13       23.76     19.22 o 
  -1  13  12       15.58       -4.03     16.63 o 
   0  13  12        1.49       -2.48     15.81 o 
   1  13  12      172.17      147.11     26.96 o 
   2  13  12       88.32       99.07     24.69 o 
   4  13  12     1016.11     1072.75     63.74 o 
   5  13  12      200.62      229.34     34.40 o 
   6  13  12     1290.90     1403.75     76.45 o 
   7  13  12       82.23      107.96     30.06 o 
   8  13  12      716.52      804.15     61.57 o 
   9  13  12      552.37      633.48     55.58 o 
  10  13  12        4.48        7.13     25.62 o 
   0  14  12        5.40        7.44     15.81 o 
   1  14  12       43.82       33.89     20.35 o 
   2  14  12      650.44      612.10     48.97 o 
   3  14  12       23.78       45.56     23.24 o 
   5  14  12       98.17      141.95     30.68 o 
   6  14  12       31.98       39.98     23.35 o 
   7  14  12      640.95      764.17     60.02 o 
   8  14  12       81.20      104.86     29.24 o 
   9  14  12      111.43      110.44     32.13 o 
   3  15  12       53.81       59.30     21.80 o 
   6  15  12       55.11       85.85     27.69 o 
   7  15  12        9.15       16.22     23.86 o 
  -6  -9  13      527.35      574.91     49.59 o 
  -5  -9  13       17.92       26.76     24.17 o 
  -4  -9  13      280.05      311.27     39.67 o 
  -3  -9  13     1351.93     1441.55     54.49 o 
  -2  -9  13        2.63       -0.57     15.93 o 
  -1  -9  13      645.55      654.80     36.77 o 
   0  -9  13      421.41      444.49     31.19 o 
  -8  -8  13      317.78      324.59     38.12 o 
  -7  -8  13      522.30      600.63     49.28 o 
  -6  -8  13        9.64        5.89     16.84 o 
  -5  -8  13      462.83      447.94     44.94 o 
  -4  -8  13      608.37      656.52     52.69 o 
  -3  -8  13       63.58       88.43     28.93 o 
  -2  -8  13     1981.75     2077.50     65.34 o 
  -1  -8  13       69.25       91.57     18.43 o 
   0  -8  13      345.59      301.86     25.89 o 
   1  -8  13      716.36      665.91     36.75 o 
   2  -8  13       89.36       84.22     19.44 o 
  -9  -7  13      169.08      199.18     31.92 o 
  -8  -7  13      145.73      129.44     26.55 o 
  -7  -7  13      436.93      417.36     41.74 o 
  -6  -7  13      970.94     1068.82     64.26 o 
  -5  -7  13       64.04       29.96     18.49 o 
  -4  -7  13      562.86      571.71     46.90 o 
  -3  -7  13     1297.92     1190.31     68.18 o 
  -2  -7  13        0.10       13.26     16.09 o 
  -1  -7  13     1262.19     1153.99     46.20 o 
   0  -7  13      591.38      627.47     34.42 o 
   1  -7  13       43.05       41.12     16.78 o 
   2  -7  13     1105.98     1177.24     57.39 o 
   3  -7  13      304.28      306.21     34.19 o 
  -9  -6  13        4.30      -13.95     13.95 o 
  -8  -6  13      165.55      143.39     26.03 o 
  -7  -6  13      359.07      357.34     38.33 o 
  -6  -6  13      128.66      115.50     25.10 o 
  -5  -6  13      564.06      584.41     45.66 o 
  -4  -6  13      784.84      734.52     50.62 o 
  -3  -6  13      239.42      182.24     30.06 o 
  -2  -6  13     3286.13     3270.01    121.59 o 
  -1  -6  13      175.69      176.38     21.59 o 
   0  -6  13      620.09      602.68     33.13 o 
   1  -6  13      918.12      979.10     41.92 o 
   2  -6  13       89.02       66.87     18.52 o 
   3  -6  13      354.71      358.82     29.07 o 
   4  -6  13      283.69      281.35     26.76 o 
   5  -6  13       37.92       40.81     32.65 o 
 -10  -5  13        1.00      -14.26     14.26 o 
  -9  -5  13       52.02       35.33     17.56 o 
  -8  -5  13       23.48        4.44     15.50 o 
  -7  -5  13       46.43       16.22     20.56 o 
  -6  -5  13     1401.81     1290.21     67.67 o 
  -5  -5  13      206.73      203.21     29.24 o 
  -4  -5  13     1109.90     1068.10     60.33 o 
  -3  -5  13      864.47      795.88     51.76 o 
  -2  -5  13      158.58      139.16     27.58 o 
  -1  -5  13     2847.38     2803.26    107.44 o 
   0  -5  13     1668.16     1640.76     53.64 o 
   1  -5  13        0.59      -12.74     12.74 o 
   2  -5  13      827.51      855.48     39.50 o 
   3  -5  13      237.18      236.61     28.98 o 
   4  -5  13      642.48      665.99     36.39 o 
   5  -5  13      754.28      799.50     60.23 o 
   6  -5  13       24.73       47.42     34.30 o 
  -9  -4  13        1.37      -13.22     13.22 o 
  -8  -4  13       24.56       -6.20     16.32 o 
  -7  -4  13       70.60       49.17     19.42 o 
  -6  -4  13       46.56        3.41     15.91 o 
  -5  -4  13      373.60      325.21     32.23 o 
  -4  -4  13      261.81      317.47     32.23 o 
  -3  -4  13       23.19      -14.26     14.26 o 
  -2  -4  13      868.55      806.94     51.55 o 
  -1  -4  13      774.63      753.74     50.52 o 
   0  -4  13     1681.13     1668.11     76.34 o 
   1  -4  13        8.06        0.66     13.41 o 
   2  -4  13        8.37      -12.09     12.09 o 
   3  -4  13      598.98      636.69     43.18 o 
   4  -4  13      860.25      859.90     39.66 o 
   5  -4  13      208.99      258.42     45.77 o 
   6  -4  13      877.08      843.61     60.33 o 
   7  -4  13      143.71      179.65     37.60 o 
  -9  -3  13       89.06       76.03     20.35 o 
  -8  -3  13       13.25       -9.61     13.64 o 
  -7  -3  13       16.92        8.88     14.67 o 
  -6  -3  13        8.24       -7.02     13.95 o 
  -5  -3  13       15.05      -13.43     13.43 o 
  -4  -3  13      146.12      146.39     23.97 o 
  -3  -3  13       12.08       -8.78     15.08 o 
  -2  -3  13       28.68       -1.45     17.56 o 
  -1  -3  13        4.57      -17.56     17.56 o 
   0  -3  13      315.83      273.46     33.37 o 
   1  -3  13       60.85       25.21     19.22 o 
   2  -3  13      911.86      884.93     37.80 o 
   3  -3  13       29.44       47.37     16.72 o 
   4  -3  13     3102.81     3050.26     77.91 o 
   5  -3  13     1730.01     1724.82     55.83 o 
   6  -3  13        8.17       15.99     15.30 o 
   7  -3  13      886.65     1009.42     64.98 o 
 -10  -2  13      169.08      169.63     30.58 o 
  -9  -2  13        0.14        7.85     18.70 o 
  -8  -2  13      129.49      144.11     22.73 o 
  -7  -2  13      257.70      259.92     28.10 o 
  -6  -2  13       24.09        5.17     14.57 o 
  -5  -2  13       23.04        3.10     14.15 o 
  -4  -2  13       26.22       22.42     16.63 o 
  -3  -2  13      189.84      173.66     25.00 o 
  -2  -2  13      287.55      304.55     30.79 o 
  -1  -2  13       38.21       23.35     17.36 o 
   0  -2  13      485.30      491.75     40.29 o 
   1  -2  13     3548.41     3673.53    123.76 o 
   2  -2  13       20.04       41.32     21.07 o 
   3  -2  13     5018.74     4976.68    106.03 o 
   4  -2  13      382.32      407.55     27.53 o 
   5  -2  13      324.60      346.37     27.47 o 
   6  -2  13     2312.04     2283.92     65.67 o 
   7  -2  13       77.63       68.36     18.37 o 
   8  -2  13      542.74      591.75     50.41 o 
 -10  -1  13       93.76      112.61     27.79 o 
  -9  -1  13      357.23      355.07     37.91 o 
  -8  -1  13        2.56       -3.31     18.91 o 
  -7  -1  13       47.36       45.25     13.12 o 
  -6  -1  13       58.47       57.13     13.84 o 
  -5  -1  13        1.87       -5.37     10.74 o 
  -4  -1  13        2.46       -8.26      8.26 o 
  -3  -1  13       16.21        7.13     11.36 o 
  -2  -1  13       34.47       40.19     11.57 o 
  -1  -1  13       39.10       42.67     17.77 o 
   0  -1  13       37.57       24.17     17.77 o 
   1  -1  13     2473.29     2436.52     91.94 o 
   2  -1  13     5996.71     6099.92    177.79 o 
   3  -1  13      102.64      113.85     25.41 o 
   4  -1  13     1608.55     1747.73     62.29 o 
   5  -1  13      990.60     1030.25     55.79 o 
   6  -1  13       22.20       44.57     16.18 o 
   7  -1  13     1174.64     1199.91     45.68 o 
   8  -1  13      418.59      440.61     43.80 o 
 -10   0  13      622.61      678.01     52.38 o 
  -9   0  13       11.56       14.77     24.59 o 
  -8   0  13     1005.16     1052.30     59.09 o 
  -7   0  13      275.92      263.33     31.92 o 
  -6   0  13      137.00      134.20     15.60 o 
  -5   0  13      841.49      864.79     33.68 o 
  -4   0  13        0.39        9.92     11.88 o 
  -3   0  13      200.77      197.11     16.94 o 
  -2   0  13       77.50       30.89      9.19 o 
  -1   0  13      278.06      281.00     18.70 o 
   0   0  13      196.77      210.65     25.62 o 
   1   0  13     1097.86     1103.74     56.51 o 
   2   0  13      915.68      967.48     54.03 o 
   3   0  13      243.06      231.72     30.27 o 
   4   0  13       78.81       58.78     21.38 o 
   5   0  13       20.54       21.28     18.08 o 
   6   0  13      971.40      966.88     38.71 o 
   7   0  13      539.09      520.05     29.84 o 
   8   0  13      284.46      283.10     24.18 o 
 -10   1  13      233.45      270.98     37.81 o 
  -9   1  13     1221.90     1349.51     72.83 o 
  -8   1  13        8.80        6.20     21.49 o 
  -7   1  13      931.58     1000.33     57.65 o 
  -6   1  13       51.69       48.45     13.53 o 
  -5   1  13        0.27       10.95     12.19 o 
  -4   1  13     1261.54     1284.02     41.63 o 
  -3   1  13      414.83      424.18     23.66 o 
  -2   1  13       13.81       14.36     11.16 o 
  -1   1  13       36.72       48.97     11.78 o 
   0   1  13        1.94        0.93     15.08 o 
   1   1  13      160.32      158.58     23.55 o 
   2   1  13      965.53      998.89     52.89 o 
   3   1  13      374.77      376.35     33.99 o 
   4   1  13       75.07       77.89     22.31 o 
   5   1  13      125.24      140.60     25.62 o 
   6   1  13       83.15       60.75     21.07 o 
   7   1  13     1117.00     1173.06     61.47 o 
   8   1  13      486.10      524.31     28.29 o 
   9   1  13      129.54      134.11     18.21 o 
  -9   2  13      199.37      233.48     36.67 o 
  -8   2  13     1160.56     1140.62     65.60 o 
  -7   2  13      373.93      398.36     39.05 o 
  -6   2  13       30.98       64.36     22.00 o 
  -5   2  13     2043.26     2114.92     57.23 o 
  -4   2  13      246.11      250.73     20.25 o 
  -3   2  13      766.56      725.02     30.37 o 
  -2   2  13      167.90      150.42     16.74 o 
  -1   2  13      126.74      132.34     15.08 o 
   0   2  13        6.60       -8.57     15.39 o 
   1   2  13       91.77       61.26     19.32 o 
   2   2  13      459.82      409.51     33.58 o 
   3   2  13        0.42      -15.70     17.87 o 
   4   2  13       25.67       41.84     20.97 o 
   5   2  13       82.53      103.62     24.38 o 
   6   2  13      150.76      166.74     28.41 o 
   7   2  13      138.67      142.98     28.00 o 
   8   2  13     1007.54     1017.09     40.24 o 
   9   2  13      198.74      210.94     20.98 o 
  10   2  13      144.90      135.99     19.10 o 
  -9   3  13      660.03      707.45     57.44 o 
  -8   3  13       69.13       74.79     29.24 o 
  -7   3  13      921.96      861.80     57.54 o 
  -6   3  13     1684.57     1622.04     75.72 o 
  -5   3  13       73.46       71.39     23.97 o 
  -4   3  13     2205.57     2303.15     60.02 o 
  -3   3  13      773.03      730.90     31.30 o 
  -2   3  13        2.14       -9.30     12.09 o 
  -1   3  13     2134.88     2156.55     56.20 o 
   0   3  13      250.55      178.62     23.97 o 
   1   3  13       74.76       41.74     18.39 o 
   2   3  13      129.28      125.42     22.73 o 
   3   3  13       76.50       51.65     20.66 o 
   4   3  13      192.95      217.57     28.31 o 
   5   3  13      454.11      435.65     37.19 o 
   6   3  13        2.82        1.55     18.70 o 
   7   3  13      738.40      736.48     48.14 o 
   8   3  13      388.48      357.86     36.78 o 
   9   3  13      500.75      467.00     27.87 o 
  10   3  13      453.48      411.17     27.23 o 
  11   3  13        8.69       28.20     18.60 o 
  -9   4  13        1.89       14.05     30.68 o 
  -8   4  13     1340.58     1372.86     77.79 o 
  -7   4  13      844.37      799.50     57.75 o 
  -6   4  13      361.82      378.21     39.88 o 
  -5   4  13      472.53      456.10     41.74 o 
  -4   4  13      208.46      306.72     35.95 o 
  -3   4  13     1329.30     1338.87     43.18 o 
  -2   4  13     1398.70     1453.03     45.04 o 
  -1   4  13      753.90      693.51     30.06 o 
   0   4  13     1328.24     1445.59     61.47 o 
   1   4  13        8.99      -14.88     14.88 o 
   2   4  13      317.35      326.87     31.51 o 
   3   4  13      638.64      638.13     42.05 o 
   4   4  13       14.94       -1.34     19.73 o 
   5   4  13        1.43       -2.89     18.49 o 
   6   4  13      227.25      193.08     28.10 o 
   7   4  13        0.23      -12.19     17.56 o 
   8   4  13     1034.33      914.28     54.34 o 
   9   4  13      515.30      501.59     28.89 o 
  10   4  13       18.22       -9.59     12.17 o 
  11   4  13      206.64      206.58     20.85 o 
  -8   5  13        0.10      -12.91     27.89 o 
  -7   5  13     1415.59     1473.48     79.03 o 
  -6   5  13     1357.97     1363.15     73.35 o 
  -5   5  13       46.38       55.89     26.55 o 
  -4   5  13      556.98      547.84     45.35 o 
  -3   5  13      604.46      643.71     47.42 o 
  -2   5  13      602.12      623.57     29.86 o 
  -1   5  13     2068.50     2126.39     57.03 o 
   0   5  13      664.12      701.77     40.91 o 
   1   5  13       18.01       -3.51     19.22 o 
   2   5  13      826.05      844.54     48.24 o 
   3   5  13      148.92      155.58     25.21 o 
   4   5  13      460.40      409.10     35.02 o 
   5   5  13      165.53      145.25     25.52 o 
   6   5  13       91.13       76.03     22.73 o 
   7   5  13        7.43        0.93     17.77 o 
   8   5  13        0.94      -16.53     16.53 o 
   9   5  13       46.02       30.17     20.35 o 
  10   5  13       41.23       21.43     13.19 o 
  11   5  13        3.13      -10.94     10.94 o 
  -8   6  13      328.03      365.92     45.77 o 
  -7   6  13       95.16       90.70     32.96 o 
  -6   6  13      711.23      758.90     57.44 o 
  -5   6  13     1385.99     1581.75     80.79 o 
  -4   6  13       96.57       68.80     27.38 o 
  -3   6  13      755.36      855.29     56.82 o 
  -2   6  13     1139.94     1127.71     40.08 o 
  -1   6  13      916.41      866.13     35.43 o 
   0   6  13     3704.47     3726.53    116.22 o 
   1   6  13      605.04      578.42     38.84 o 
   2   6  13      671.38      609.10     40.29 o 
   3   6  13     1665.06     1651.38     69.73 o 
   4   6  13        7.53       -8.47     17.15 o 
   5   6  13      191.34      171.28     26.55 o 
   6   6  13      479.89      467.68     39.05 o 
   7   6  13       20.19      -11.98     17.98 o 
   8   6  13       24.16        7.75     18.60 o 
   9   6  13      176.61      151.66     28.41 o 
  11   6  13       18.86       11.56     13.59 o 
  -7   7  13      530.32      591.85     56.20 o 
  -6   7  13      416.21      431.52     48.24 o 
  -5   7  13      764.00      842.48     61.57 o 
  -4   7  13     1684.42     1868.84     88.64 o 
  -3   7  13       16.36      -16.53     23.14 o 
  -2   7  13     1220.73     1176.88     66.22 o 
  -1   7  13     2919.63     2870.52     70.87 o 
   0   7  13      449.23      485.34     28.82 o 
   1   7  13     2769.45     2795.20     95.04 o 
   2   7  13      928.50      926.16     49.90 o 
   3   7  13      522.24      545.78     39.88 o 
   4   7  13     1208.76     1219.45     59.20 o 
   5   7  13      480.59      498.15     39.15 o 
   6   7  13      367.79      358.07     35.64 o 
   7   7  13      603.39      524.70     42.77 o 
   8   7  13       56.56       37.40     22.93 o 
   9   7  13      178.98      145.35     29.86 o 
  10   7  13        7.53      -14.26     20.35 o 
  11   7  13        0.36      -20.66     20.66 o 
  -6   8  13      507.49      531.93     49.90 o 
  -5   8  13     1150.09     1184.84     72.11 o 
  -4   8  13        5.56       -3.20     23.97 o 
  -3   8  13      964.00     1016.03     64.05 o 
  -2   8  13      610.67      664.17     51.45 o 
  -1   8  13     1222.49     1175.65     67.56 o 
   0   8  13     7124.50     7600.78    145.15 o 
   1   8  13     1316.57     1391.04     60.95 o 
   2   8  13     1518.89     1547.04     65.70 o 
   3   8  13      775.43      782.66     45.56 o 
   4   8  13      567.84      592.37     41.94 o 
   5   8  13     2080.75     2175.56     87.71 o 
   6   8  13     1121.82     1091.35     60.44 o 
   7   8  13       33.31      -19.42     19.42 o 
   8   8  13      317.99      349.80     38.95 o 
   9   8  13       15.48       -2.48     22.42 o 
  10   8  13      162.94      142.77     31.92 o 
  11   8  13        2.00      -21.49     21.49 o 
  -6   9  13      186.70      175.52     35.54 o 
  -5   9  13      197.66      238.12     36.88 o 
  -4   9  13      994.98     1184.74     71.49 o 
  -3   9  13      526.40      623.88     51.45 o 
  -2   9  13       88.52       38.95     25.10 o 
  -1   9  13     1645.97     1761.19     82.23 o 
   0   9  13      174.17      121.39     30.27 o 
   1   9  13     2452.90     2537.45     89.88 o 
   2   9  13      209.17      232.55     27.58 o 
   3   9  13       61.06       84.92     22.11 o 
   4   9  13     1819.25     1951.38     80.99 o 
   5   9  13      224.48      185.13     29.65 o 
   6   9  13      728.55      676.25     50.00 o 
   7   9  13      762.35      768.92     52.69 o 
   8   9  13       67.70       16.94     22.52 o 
   9   9  13      214.91      167.26     32.13 o 
  10   9  13       44.71       -6.61     24.28 o 
  11   9  13        2.96      -26.86     26.86 o 
  -5  10  13      155.17      120.87     31.92 o 
  -4  10  13        5.44      -12.60     21.38 o 
  -3  10  13      756.89      787.72     57.65 o 
  -2  10  13      127.84      175.21     31.20 o 
  -1  10  13      154.82      133.58     29.44 o 
   0  10  13     2887.83     2931.88    111.06 o 
   1  10  13       38.66       36.98     16.32 o 
   2  10  13      523.21      569.64     39.05 o 
   3  10  13     1024.26     1033.39     54.96 o 
   4  10  13       96.17      106.30     25.00 o 
   5  10  13     1483.11     1450.03     70.77 o 
   6  10  13      729.99      713.65     51.03 o 
   7  10  13       27.70      -17.67     23.14 o 
   8  10  13      742.67      684.62     51.96 o 
   9  10  13       58.86       15.81     25.52 o 
  10  10  13       45.01       21.38     25.52 o 
  11  10  13      325.10      315.09     42.56 o 
  -4  11  13      425.57      400.63     45.56 o 
  -3  11  13       65.59       10.54     22.83 o 
  -2  11  13      221.34      186.47     32.54 o 
  -1  11  13       40.90       35.95     22.52 o 
   0  11  13      196.18      200.52     32.65 o 
   1  11  13     1937.04     1801.79     83.27 o 
   2  11  13      888.85      915.41     52.07 o 
   3  11  13      240.70      224.59     29.65 o 
   4  11  13     1750.81     1703.34     76.76 o 
   5  11  13      256.93      288.33     35.54 o 
   6  11  13      674.60      625.22     48.97 o 
   7  11  13     1702.39     1574.52     78.62 o 
   8  11  13       13.78       27.17     23.86 o 
   9  11  13      643.27      587.41     51.45 o 
  10  11  13      440.44      453.21     48.35 o 
  11  11  13        1.42       -1.76     25.62 o 
  -2  12  13       31.40       38.95     22.62 o 
  -1  12  13      188.47      152.48     31.10 o 
   0  12  13      274.79      277.69     35.95 o 
   1  12  13       11.55        7.33     20.97 o 
   2  12  13     1034.18      996.82     62.40 o 
   3  12  13     1927.87     1972.67     83.68 o 
   4  12  13       25.02       25.72     23.76 o 
   5  12  13      525.34      565.51     47.21 o 
   6  12  13      779.72      806.32     56.20 o 
   7  12  13      256.51      287.82     38.64 o 
   8  12  13     1521.96     1426.99     78.93 o 
   9  12  13      219.44      260.34     38.12 o 
  10  12  13      377.44      384.82     45.15 o 
  -1  13  13       70.36       65.81     24.28 o 
   0  13  13       18.55      -18.70     18.70 o 
   1  13  13      424.47      408.38     41.74 o 
   2  13  13      409.47      387.61     41.43 o 
   4  13  13     1069.04     1175.23     65.81 o 
   5  13  13      114.05      189.47     32.75 o 
   6  13  13      824.26      876.67     60.13 o 
   7  13  13     1324.10     1448.69     79.86 o 
   8  13  13       28.43       43.91     25.93 o 
   9  13  13      433.64      441.64     49.69 o 
   1  14  13      108.76      100.62     26.55 o 
   2  14  13      218.36      208.48     35.54 o 
   3  14  13      750.46      809.93     60.54 o 
   5  14  13      477.32      647.33     53.51 o 
   6  14  13      100.58      163.64     31.72 o 
   7  14  13      178.23      167.98     33.06 o 
   8  14  13      379.75      479.87     48.97 o 
  -6  -8  14      373.93      359.51     39.77 o 
  -5  -8  14       35.21       71.08     25.83 o 
  -4  -8  14      814.04      835.45     60.23 o 
  -3  -8  14      564.10      575.12     50.31 o 
  -2  -8  14      208.83      207.42     23.69 o 
  -1  -8  14      575.63      550.71     33.53 o 
   0  -8  14      117.39      131.06     20.68 o 
  -8  -7  14      485.01      490.92     45.25 o 
  -7  -7  14      107.56      123.04     27.69 o 
  -6  -7  14      270.01      251.76     33.89 o 
  -5  -7  14      793.72      793.72     55.58 o 
  -4  -7  14      102.67      111.57     28.00 o 
  -3  -7  14      965.83      929.15     61.57 o 
  -2  -7  14     1716.44     1767.81     87.19 o 
  -1  -7  14       46.51       57.56     16.88 o 
   0  -7  14      892.61      945.09     42.99 o 
   1  -7  14      389.56      371.60     28.74 o 
   2  -7  14      101.15      110.37     29.29 o 
  -8  -6  14        0.64      -15.08     15.08 o 
  -7  -6  14      797.58      741.75     54.44 o 
  -6  -6  14      978.19     1031.12     62.81 o 
  -5  -6  14       23.32       16.74     18.70 o 
  -4  -6  14      821.58      804.05     54.13 o 
  -3  -6  14      183.97      185.33     30.68 o 
  -2  -6  14      340.61      296.08     37.19 o 
  -1  -6  14     2097.69     2162.96     95.66 o 
   0  -6  14       91.56       74.82     17.10 o 
   1  -6  14      432.84      464.75     33.83 o 
   2  -6  14      344.34      341.85     28.93 o 
   3  -6  14       59.76       30.09     30.58 o 
   4  -6  14      342.89      340.23     28.55 o 
  -9  -5  14       59.43       37.50     20.35 o 
  -8  -5  14      371.57      394.33     39.15 o 
  -7  -5  14      239.96      182.65     29.24 o 
  -6  -5  14      539.16      474.39     42.67 o 
  -5  -5  14     1648.21     1628.86     78.62 o 
  -4  -5  14      213.89      198.97     29.13 o 
  -3  -5  14     1099.61     1134.12     64.26 o 
  -2  -5  14     2095.87     2034.75     90.50 o 
  -1  -5  14       24.37        9.61     22.21 o 
   0  -5  14     1423.17     1464.74     76.40 o 
   1  -5  14       47.38       59.30     16.36 o 
   2  -5  14      434.99      436.93     30.03 o 
   3  -5  14      539.59      549.11     33.70 o 
   4  -5  14       99.67      110.73     21.38 o 
   5  -5  14      341.62      327.38     45.97 o 
  -9  -4  14      100.27       63.74     21.38 o 
  -8  -4  14        8.76      -14.26     14.26 o 
  -7  -4  14      168.72      139.36     25.31 o 
  -6  -4  14      801.05      823.16     53.31 o 
  -5  -4  14      280.01      278.83     33.06 o 
  -4  -4  14     2377.54     2292.92     94.42 o 
  -3  -4  14      104.08      124.69     25.00 o 
  -2  -4  14     1359.03     1315.83     68.39 o 
  -1  -4  14     1289.82     1293.00     68.49 o 
   0  -4  14        0.61       -6.30     19.63 o 
   1  -4  14      482.76      467.57     29.61 o 
   2  -4  14      714.68      705.04     35.55 o 
   3  -4  14        6.29       -1.70     15.98 o 
   4  -4  14     1220.51     1227.17     48.55 o 
   5  -4  14      913.26      953.90     43.14 o 
   6  -4  14      241.34      233.99     41.74 o 
  -8  -3  14       78.96       72.94     21.38 o 
  -7  -3  14      120.59       98.87     23.24 o 
  -6  -3  14      142.71      124.07     23.35 o 
  -5  -3  14      616.49      625.53     45.15 o 
  -4  -3  14        7.06       -2.58     15.39 o 
  -3  -3  14        6.62        1.65     15.19 o 
  -2  -3  14       70.28       89.05     23.04 o 
  -1  -3  14      559.99      528.83     43.49 o 
   0  -3  14     2299.72     2313.89     94.32 o 
   1  -3  14        5.36       -8.88     19.32 o 
   2  -3  14      885.40      871.96     38.46 o 
   3  -3  14     1027.11     1040.30     42.84 o 
   4  -3  14       52.59       43.71     17.47 o 
   5  -3  14     1169.73     1187.44     57.75 o 
   6  -3  14      692.20      710.57     37.37 o 
   7  -3  14       52.57       80.68     31.72 o 
  -8  -2  14        1.95       -1.65     14.05 o 
  -7  -2  14        2.49      -14.15     14.15 o 
  -6  -2  14       17.55       -1.03     15.39 o 
  -5  -2  14       60.80       34.92     18.91 o 
  -4  -2  14      371.09      382.34     36.36 o 
  -3  -2  14      126.99      131.92     24.48 o 
  -2  -2  14      760.25      762.31     48.66 o 
  -1  -2  14      351.93      317.78     33.37 o 
   0  -2  14        4.86      -15.70     20.15 o 
   1  -2  14     3061.98     2973.31    110.02 o 
   2  -2  14     3532.36     3536.85    123.45 o 
   3  -2  14       62.39       74.38     22.62 o 
   4  -2  14     2147.42     2153.62     63.36 o 
   5  -2  14      427.57      469.91     33.32 o 
   6  -2  14      875.34      914.85     41.10 o 
   7  -2  14      799.06      780.40     68.44 o 
  -9  -1  14       34.30       27.27     23.86 o 
  -8  -1  14        4.31      -15.50     20.35 o 
  -7  -1  14       51.52       52.69     14.05 o 
  -6  -1  14       33.94        8.68     11.78 o 
  -5  -1  14       10.60      -15.50     15.50 o 
  -4  -1  14       48.46       38.74     19.84 o 
  -3  -1  14      418.35      481.52     37.91 o 
  -2  -1  14       68.12       76.86     20.15 o 
  -1  -1  14       47.13       73.87     20.87 o 
   0  -1  14     5158.33     5358.17    163.43 o 
   1  -1  14     4119.50     4279.12    139.16 o 
   2  -1  14     4741.33     4792.56    150.31 o 
   3  -1  14     1310.70     1359.84     67.56 o 
   4  -1  14       62.71       52.69     22.31 o 
   5  -1  14     2047.98     2072.34     61.56 o 
   6  -1  14     2084.88     2129.48     63.44 o 
   7  -1  14       30.40       47.94     17.50 o 
   8  -1  14      621.23      701.25     55.06 o 
  -9   0  14      164.64      148.35     29.65 o 
  -8   0  14       14.14        8.37     22.00 o 
  -7   0  14      107.07      102.17     25.21 o 
  -6   0  14      140.29      183.58     18.29 o 
  -5   0  14        5.29      -10.74     10.74 o 
  -4   0  14      113.15       79.55     14.88 o 
  -3   0  14      141.98      108.58     14.36 o 
  -2   0  14      815.26      837.10     48.66 o 
  -1   0  14     1393.88     1388.56     42.46 o 
   0   0  14      350.51      398.77     35.02 o 
   1   0  14     3041.36     3278.48    113.33 o 
   2   0  14     3287.90     3495.43    120.87 o 
   3   0  14      154.00      168.60     28.82 o 
   4   0  14      549.74      615.92     44.53 o 
   5   0  14      124.66       96.70     23.45 o 
   6   0  14      519.28      522.74     42.25 o 
   7   0  14     1161.84     1140.80     55.01 o 
   8   0  14       17.75       24.91     14.87 o 
  -9   1  14       82.41       79.75     27.38 o 
  -8   1  14      344.29      314.37     36.88 o 
  -7   1  14        0.10        0.00     19.63 o 
  -6   1  14      500.13      432.14     37.19 o 
  -5   1  14      182.99      163.23     17.56 o 
  -4   1  14      128.86      113.64     16.22 o 
  -3   1  14      198.68      200.52     17.36 o 
  -2   1  14       56.16       82.34     14.05 o 
  -1   1  14       58.39       94.11     14.46 o 
   0   1  14      635.07      606.11     41.12 o 
   1   1  14       39.79       29.65     18.70 o 
   2   1  14     1072.58     1028.22     56.61 o 
   3   1  14     1437.45     1474.62     69.53 o 
   4   1  14        3.12       -9.09     17.36 o 
   5   1  14      736.90      793.51     50.21 o 
   6   1  14      711.31      740.92     49.28 o 
   7   1  14        3.77      -17.67     17.67 o 
   8   1  14     1005.84      909.52     55.79 o 
   9   1  14      209.08      231.51     31.72 o 
  -9   2  14      338.41      363.44     43.91 o 
  -8   2  14       48.85       25.21     26.24 o 
  -7   2  14      688.10      672.23     49.17 o 
  -6   2  14      106.25      118.91     24.48 o 
  -5   2  14       25.63       30.37     13.33 o 
  -4   2  14        3.24       -7.02     11.78 o 
  -3   2  14        0.31        2.48     10.85 o 
  -2   2  14      205.44      174.38     17.56 o 
  -1   2  14      154.01      172.11     17.25 o 
   0   2  14      128.54      117.05     22.73 o 
   1   2  14        0.54        4.13     16.63 o 
   2   2  14      217.25      236.16     28.51 o 
   3   2  14      349.34      325.21     34.30 o 
   4   2  14      263.84      268.60     32.23 o 
   5   2  14        0.38       -1.34     17.25 o 
   6   2  14      371.31      354.45     35.64 o 
   7   2  14     1205.29     1282.78     66.32 o 
   8   2  14        0.29       14.57     21.49 o 
   9   2  14     1039.91      976.78     59.20 o 
  10   2  14      258.31      307.59     24.60 o 
  -9   3  14      470.37      504.56     49.79 o 
  -8   3  14      726.21      810.04     59.09 o 
  -7   3  14        3.23       -4.13     23.76 o 
  -6   3  14      840.00      763.45     52.89 o 
  -5   3  14      327.25      347.01     36.67 o 
  -4   3  14        0.58       -4.03     13.02 o 
  -3   3  14      154.27      135.64     16.63 o 
  -2   3  14        4.40       13.84     12.81 o 
  -1   3  14      254.54      238.12     19.53 o 
   0   3  14      444.47      439.89     34.61 o 
   1   3  14      100.65       88.33     21.18 o 
   2   3  14      646.87      702.29     44.11 o 
   3   3  14     1203.52     1182.57     59.20 o 
   4   3  14      404.60      424.29     38.43 o 
   5   3  14       14.06       28.20     20.35 o 
   6   3  14        0.39      -17.25     17.25 o 
   7   3  14      407.46      353.83     36.88 o 
   8   3  14     1771.73     1661.61     77.69 o 
   9   3  14       88.80      114.57     26.96 o 
  10   3  14      383.85      384.13     26.84 o 
  -8   4  14       60.33       74.59     33.37 o 
  -7   4  14     1943.49     1954.69     91.01 o 
  -6   4  14      236.56      256.20     35.12 o 
  -5   4  14      673.92      754.46     53.20 o 
  -4   4  14       35.15       28.41     21.80 o 
  -3   4  14        5.16        5.48     12.81 o 
  -2   4  14     1190.55     1164.69     40.19 o 
  -1   4  14      265.98      259.51     20.56 o 
   0   4  14      607.28      591.95     39.88 o 
   1   4  14      359.48      353.11     31.92 o 
   2   4  14        1.65       -5.48     18.39 o 
   3   4  14       50.26       36.78     19.94 o 
   4   4  14       99.25       90.29     22.42 o 
   5   4  14        7.65        5.79     20.45 o 
   6   4  14       98.98       92.25     24.17 o 
   7   4  14      359.36      319.53     35.02 o 
   8   4  14       95.13       81.92     24.59 o 
   9   4  14      996.19      976.78     60.13 o 
  10   4  14      326.93      327.28     37.09 o 
  -8   5  14      342.17      378.21     47.21 o 
  -7   5  14      164.16      152.38     36.78 o 
  -6   5  14     1116.61     1087.73     67.05 o 
  -5   5  14       25.72       75.31     26.96 o 
  -4   5  14      177.83      193.08     30.99 o 
  -3   5  14     1564.49     1726.69     78.93 o 
  -2   5  14       69.75       62.29     16.22 o 
  -1   5  14     1191.70     1200.65     41.74 o 
   0   5  14      452.26      368.40     31.82 o 
   1   5  14      179.27      176.86     24.79 o 
   2   5  14       42.15       33.68     18.91 o 
   3   5  14       20.42       -2.17     17.67 o 
   4   5  14       83.27       73.35     21.59 o 
   5   5  14      136.67      125.73     24.48 o 
   6   5  14      493.86      458.79     39.46 o 
   7   5  14       16.13       -8.06     17.15 o 
   8   5  14      313.41      324.18     35.23 o 
   9   5  14      259.64      205.89     30.89 o 
  10   5  14      159.33      136.78     28.72 o 
  11   5  14      195.27      203.10     31.82 o 
  -7   6  14      401.35      456.83     49.17 o 
  -6   6  14        5.95       33.68     26.34 o 
  -5   6  14      422.38      472.12     47.01 o 
  -4   6  14      251.54      333.17     39.36 o 
  -3   6  14        0.92       -2.48     20.25 o 
  -2   6  14     1098.77     1138.56     41.12 o 
  -1   6  14      319.63      309.10     23.35 o 
   0   6  14      302.98      285.03     22.42 o 
   1   6  14     2237.35     2215.44     83.27 o 
   2   6  14      383.76      372.53     33.37 o 
   3   6  14       49.76       32.96     19.01 o 
   4   6  14      582.12      574.29     41.22 o 
   5   6  14       52.04        6.61     18.49 o 
   6   6  14       70.56       33.06     22.11 o 
   7   6  14       22.35        9.19     21.07 o 
   8   6  14       28.56        3.82     19.42 o 
   9   6  14      192.64      201.04     31.20 o 
  10   6  14      375.92      341.02     39.15 o 
  11   6  14       49.63       33.06     22.31 o 
  -7   7  14       91.33      108.58     33.27 o 
  -6   7  14     1308.79     1271.20     77.48 o 
  -5   7  14      335.87      391.64     47.73 o 
  -4   7  14      368.50      430.07     45.25 o 
  -3   7  14      572.15      604.56     50.21 o 
  -2   7  14     1089.24     1071.92     63.43 o 
  -1   7  14      714.87      689.27     33.16 o 
   0   7  14     2683.71     2818.86     71.08 o 
   1   7  14      140.44      114.98     25.10 o 
   2   7  14      283.11      322.63     31.20 o 
   3   7  14      117.99      119.53     23.76 o 
   4   7  14      118.24       97.63     24.69 o 
   5   7  14       32.60        1.86     17.98 o 
   6   7  14        2.10      -19.32     19.32 o 
   7   7  14        0.97      -18.39     18.39 o 
   8   7  14       29.23       -3.41     21.59 o 
   9   7  14        5.82      -19.84     19.84 o 
  10   7  14      293.96      278.11     36.78 o 
  11   7  14       96.43       71.08     27.27 o 
  -6   8  14        1.30        7.33     25.93 o 
  -5   8  14     1455.03     1551.48     87.40 o 
  -4   8  14     1429.59     1521.83     84.61 o 
  -3   8  14      144.19      157.75     35.74 o 
  -2   8  14     1334.81     1341.25     72.52 o 
  -1   8  14     1131.61     1137.94     66.74 o 
   0   8  14     2111.22     2160.07     60.64 o 
   1   8  14     2706.15     2647.68     93.70 o 
   2   8  14      638.09      649.29     42.05 o 
   3   8  14      107.17       70.35     20.56 o 
   4   8  14     1493.49     1601.38     72.11 o 
   5   8  14        3.43      -17.25     17.25 o 
   6   8  14      167.05      136.68     27.17 o 
   7   8  14      298.62      286.37     34.09 o 
   8   8  14       27.29        3.82     21.69 o 
   9   8  14       26.72       -3.31     20.97 o 
  10   8  14        1.65      -20.15     20.15 o 
  11   8  14       14.07      -20.45     22.83 o 
  -5   9  14      333.09      341.33     44.11 o 
  -4   9  14      327.12      386.27     45.15 o 
  -3   9  14     2169.83     2407.08    105.27 o 
  -2   9  14      612.37      582.35     49.17 o 
  -1   9  14     1092.84     1134.53     67.25 o 
   0   9  14     1223.07     1199.72     68.29 o 
   1   9  14      144.95      158.06     26.45 o 
   2   9  14      498.19      521.71     38.22 o 
   3   9  14      716.93      657.97     43.70 o 
   4   9  14      139.69      103.10     24.38 o 
   5   9  14      428.74      339.26     35.85 o 
   6   9  14       18.00      -19.73     22.52 o 
   7   9  14      129.93       66.53     25.21 o 
   8   9  14      210.91      183.58     29.86 o 
   9   9  14       13.32      -20.25     21.90 o 
  10   9  14       41.90       -0.72     23.76 o 
  11   9  14        2.22      -25.41     25.41 o 
  -4  10  14      550.92      604.56     55.58 o 
  -3  10  14       43.78       83.89     27.17 o 
  -2  10  14      715.16      795.78     57.85 o 
  -1  10  14       56.91       67.67     25.31 o 
   0  10  14      787.67      809.42     56.41 o 
   1  10  14      991.15      931.53     60.23 o 
   2  10  14      527.72      520.47     39.98 o 
   3  10  14      998.85      997.54     54.75 o 
   4  10  14      564.21      641.85     45.77 o 
   5  10  14       23.34      -20.25     20.25 o 
   6  10  14      256.11      196.70     31.61 o 
   7  10  14       61.71       43.08     24.28 o 
   8  10  14        3.19      -18.70     18.70 o 
   9  10  14      145.69      101.14     29.03 o 
  10  10  14        0.29      -22.21     22.21 o 
  11  10  14        3.38      -24.90     24.90 o 
  -3  11  14      852.36      800.43     61.88 o 
  -2  11  14       22.70        1.96     21.59 o 
  -1  11  14      276.04      276.56     36.78 o 
   0  11  14       46.53       37.91     23.45 o 
   1  11  14      324.03      346.08     39.77 o 
   2  11  14     1641.16     1705.10     74.49 o 
   3  11  14      208.75      233.99     32.13 o 
   4  11  14      468.53      482.86     41.22 o 
   5  11  14      603.07      672.43     50.21 o 
   6  11  14       58.85       33.89     24.38 o 
   7  11  14      685.69      662.62     51.45 o 
   8  11  14      733.79      665.10     52.27 o 
   9  11  14       21.04       -0.10     21.49 o 
  10  11  14       89.51       67.25     29.13 o 
  -2  12  14      812.11      808.80     61.78 o 
  -1  12  14        6.06      -20.56     20.56 o 
   0  12  14      109.55       85.75     29.03 o 
   1  12  14     1345.47     1367.18     75.72 o 
   2  12  14      105.82      145.04     32.75 o 
   3  12  14     1259.28     1325.85     67.87 o 
   4  12  14      795.19      860.87     55.37 o 
   5  12  14        0.11        2.79     23.24 o 
   6  12  14     1074.69     1098.89     65.91 o 
   7  12  14      331.44      280.17     40.19 o 
   8  12  14      279.05      275.42     39.36 o 
   9  12  14      472.43      488.85     47.62 o 
  10  12  14        2.54        1.96     21.59 o 
   0  13  14       35.14       11.05     20.76 o 
   1  13  14        0.93       -1.34     20.97 o 
   2  13  14      870.20      854.36     60.95 o 
   4  13  14      308.85      337.82     38.64 o 
   5  13  14      957.97     1077.19     65.29 o 
   7  13  14      644.20      690.51     55.89 o 
   8  13  14      480.61      485.96     47.52 o 
   9  13  14       23.04       47.52     25.62 o 
   2  14  14       62.53       75.52     29.65 o 
   3  14  14      650.68      765.00     62.29 o 
   5  14  14       65.43      130.06     29.65 o 
   6  14  14      406.49      496.29     48.24 o 
   7  14  14       57.77       92.36     28.10 o 
  -6  -7  15      152.02      161.57     30.68 o 
  -5  -7  15      566.31      572.33     49.07 o 
  -4  -7  15      657.34      632.97     51.96 o 
  -3  -7  15        0.24       10.02     23.55 o 
  -2  -7  15      549.62      564.37     49.38 o 
  -1  -7  15      338.98      336.06     39.67 o 
   0  -7  15        5.51        2.93     14.65 o 
   1  -7  15      195.05      170.52     24.95 o 
  -7  -6  15       25.05       29.65     21.38 o 
  -6  -6  15     1423.59     1398.89     76.45 o 
  -5  -6  15      362.84      398.25     39.88 o 
  -4  -6  15      348.46      346.50     37.50 o 
  -3  -6  15     1095.33     1064.28     65.70 o 
  -2  -6  15      239.68      191.43     32.34 o 
  -1  -6  15      696.14      698.78     54.86 o 
   0  -6  15      692.05      797.12     57.65 o 
   1  -6  15        0.83      -18.65     18.65 o 
   2  -6  15      495.28      526.67     34.50 o 
  -8  -5  15       90.01       87.71     25.83 o 
  -7  -5  15      848.95      877.70     58.58 o 
  -6  -5  15      217.10      161.26     32.23 o 
  -5  -5  15     1094.60     1153.74     66.63 o 
  -4  -5  15      779.80      804.77     54.75 o 
  -3  -5  15       13.08        9.19     17.46 o 
  -2  -5  15      787.85      853.63     57.75 o 
  -1  -5  15      746.32      727.08     54.03 o 
   0  -5  15      225.68      220.98     32.54 o 
   1  -5  15      799.16      805.30     38.84 o 
   2  -5  15       53.76       48.01     17.94 o 
   3  -5  15      154.76      147.27     21.51 o 
   4  -5  15      266.08      327.75     28.97 o 
  -8  -4  15      304.21      261.16     34.30 o 
  -7  -4  15        2.37       -4.96     16.53 o 
  -6  -4  15      869.98      803.53     54.24 o 
  -5  -4  15      543.35      449.18     41.43 o 
  -4  -4  15      235.72      257.96     32.85 o 
  -3  -4  15      806.22      848.47     55.37 o 
  -2  -4  15        3.89      -16.74     16.74 o 
  -1  -4  15      739.50      739.38     52.69 o 
   0  -4  15     2365.27     2431.66    101.55 o 
   1  -4  15        1.89        7.95     21.80 o 
   2  -4  15     1055.87     1008.23     43.65 o 
   3  -4  15      598.67      610.55     34.91 o 
   4  -4  15        0.67       -3.19     14.48 o 
   5  -4  15      508.60      535.15     34.77 o 
  -8  -3  15       76.63       76.55     21.90 o 
  -7  -3  15      548.02      621.81     47.73 o 
  -6  -3  15       87.67       68.49     20.87 o 
  -5  -3  15     1407.51     1411.39     71.49 o 
  -4  -3  15     1561.52     1680.10     79.75 o 
  -3  -3  15       40.08       53.51     20.87 o 
  -2  -3  15      227.51      219.32     30.17 o 
  -1  -3  15      470.65      451.25     41.84 o 
   0  -3  15      187.59      193.19     31.10 o 
   1  -3  15     3345.00     3339.84    123.56 o 
   2  -3  15       92.42       88.23     24.38 o 
   3  -3  15      223.71      213.72     22.89 o 
   4  -3  15      755.94      789.48     39.04 o 
   5  -3  15        6.40        4.95     16.79 o 
   6  -3  15      892.00      877.55     42.36 o 
  -8  -2  15       24.45      -11.16     16.01 o 
  -7  -2  15       10.39       -6.20     16.32 o 
  -6  -2  15      367.20      391.12     37.09 o 
  -5  -2  15        0.42      -15.81     15.81 o 
  -4  -2  15     1700.69     1730.51     79.34 o 
  -3  -2  15      215.48      259.51     30.99 o 
  -2  -2  15       14.72      -10.74     15.29 o 
  -1  -2  15     1049.61     1009.53     58.27 o 
   0  -2  15     5147.27     5093.60    162.92 o 
   1  -2  15       56.62       59.30     24.90 o 
   2  -2  15     1578.02     1548.17     76.65 o 
   3  -2  15      438.96      477.18     42.15 o 
   4  -2  15      207.92      195.98     30.99 o 
   5  -2  15      835.87      816.97     39.06 o 
   6  -2  15      104.42       89.30     19.68 o 
   7  -2  15      237.74      237.43     24.24 o 
  -7  -1  15       22.77        8.47     16.22 o 
  -6  -1  15       19.52        3.10     14.36 o 
  -5  -1  15      133.53      158.99     26.24 o 
  -4  -1  15      734.17      675.22     46.70 o 
  -3  -1  15      363.79      394.64     37.40 o 
  -2  -1  15     1981.83     2042.40     84.92 o 
  -1  -1  15      898.52      910.97     53.93 o 
   0  -1  15     2196.15     2265.13     92.56 o 
   1  -1  15     4763.56     4793.70    154.24 o 
   2  -1  15       15.47       31.10     21.90 o 
   3  -1  15     1437.62     1367.38     69.22 o 
   4  -1  15     1612.60     1603.96     77.17 o 
   5  -1  15        2.25       -8.88     19.53 o 
   6  -1  15     1706.11     1740.02     82.65 o 
   7  -1  15      738.07      744.25     37.62 o 
  -9   0  15        0.75      -22.83     22.83 o 
  -8   0  15        4.18      -12.91     18.60 o 
  -7   0  15       99.88       54.24     23.86 o 
  -6   0  15       63.93       75.31     14.98 o 
  -5   0  15        5.36       -9.61     11.57 o 
  -4   0  15      999.90      983.08     38.22 o 
  -3   0  15     2645.28     2643.34     98.76 o 
  -2   0  15      934.24      861.49     50.72 o 
  -1   0  15      858.76      856.94     50.83 o 
   0   0  15     3910.41     3827.46    128.31 o 
   1   0  15      522.46      543.81     42.56 o 
   2   0  15     6614.08     6878.25    201.24 o 
   3   0  15      320.87      381.31     38.64 o 
   4   0  15      110.87      114.47     25.31 o 
   5   0  15      636.13      659.83     48.04 o 
   6   0  15      127.84      115.50     26.03 o 
   7   0  15      630.52      617.37     48.35 o 
   8   0  15      357.47      383.07     39.05 o 
  -9   1  15        8.69       22.31     26.45 o 
  -8   1  15       39.24       53.31     26.14 o 
  -7   1  15       28.00       20.15     23.35 o 
  -6   1  15       74.76       74.18     24.07 o 
  -5   1  15       46.47       64.67     14.67 o 
  -4   1  15      529.03      615.20     30.37 o 
  -3   1  15       21.71       34.40     13.64 o 
  -2   1  15     1556.66     1590.84     48.04 o 
  -1   1  15      443.95      410.96     24.17 o 
   0   1  15      318.60      280.07     19.53 o 
   1   1  15       62.10       59.09     21.69 o 
   2   1  15       10.35       -7.23     22.42 o 
   3   1  15      912.80      979.67     57.96 o 
   4   1  15      991.36      985.87     58.06 o 
   5   1  15        6.90       -1.96     17.25 o 
   6   1  15      872.64      961.07     57.54 o 
   7   1  15      279.06      281.51     33.89 o 
   8   1  15      232.21      264.57     33.16 o 
   9   1  15      592.54      590.72     46.18 o 
  -8   2  15      169.60      142.67     30.89 o 
  -7   2  15       89.08       74.79     24.69 o 
  -6   2  15       21.43        3.62     18.18 o 
  -5   2  15       11.69       20.35     12.19 o 
  -4   2  15      161.41      134.71     17.25 o 
  -3   2  15      373.21      332.24     22.73 o 
  -2   2  15      169.60      164.78     17.15 o 
  -1   2  15      102.08      104.13     15.29 o 
   0   2  15        1.67        3.31     15.91 o 
   1   2  15       31.62       26.03     17.67 o 
   2   2  15      421.64      484.31     39.36 o 
   3   2  15     1612.60     1644.35     75.83 o 
   4   2  15        8.20       -9.92     19.53 o 
   5   2  15      132.86      170.87     28.82 o 
   6   2  15       23.85       18.49     21.80 o 
   7   2  15     1037.44     1007.87     59.92 o 
   8   2  15     1318.66     1322.65     70.77 o 
   9   2  15       38.71       51.86     24.79 o 
  -8   3  15      162.95      188.54     35.02 o 
  -7   3  15        2.24      -20.35     20.35 o 
  -6   3  15      168.86      174.90     29.75 o 
  -5   3  15        3.03       14.36     19.73 o 
  -4   3  15       10.28       13.02     12.29 o 
  -3   3  15       47.51       47.73     13.43 o 
  -2   3  15        0.25        3.93     10.54 o 
  -1   3  15      157.02      151.24     17.15 o 
   0   3  15      184.83      206.93     26.03 o 
   1   3  15        5.33        0.41     17.46 o 
   2   3  15       71.70       61.36     20.35 o 
   3   3  15     2009.96     2205.94     88.33 o 
   4   3  15     2726.77     2861.43    106.41 o 
   5   3  15       19.51       21.28     20.87 o 
   6   3  15     1733.18     1758.10     80.58 o 
   7   3  15      400.59      408.27     40.91 o 
   8   3  15      644.66      589.89     49.17 o 
   9   3  15     1437.28     1406.95     75.00 o 
  10   3  15       18.23       35.85     24.38 o 
  -8   4  15      187.00      172.52     37.09 o 
  -7   4  15       13.04       12.19     24.48 o 
  -6   4  15      204.09      219.43     32.85 o 
  -5   4  15       15.91        4.96     21.59 o 
  -4   4  15      203.44      191.84     30.06 o 
  -3   4  15      348.32      361.47     23.45 o 
  -2   4  15        9.17       -0.21     11.47 o 
  -1   4  15       21.68       22.42     12.81 o 
   0   4  15        6.58        6.10     11.57 o 
   1   4  15      171.12      158.16     24.17 o 
   2   4  15        0.48       -5.89     16.43 o 
   3   4  15        4.72       -3.62     17.15 o 
   4   4  15     1205.24     1219.24     64.05 o 
   5   4  15     1441.78     1460.67     72.32 o 
   6   4  15       83.76       98.25     24.90 o 
   7   4  15     1425.29     1389.80     71.39 o 
   8   4  15      615.17      596.91     47.32 o
[truncated: 49,802 more chars]
